# Supplementary material for: Contrasting Potato Foliage and Tuber Defense Mechanisms against the Late Blight Pathogen Phytophthora infestans
Source: PLoS One. 2016 Jul 21;11(7):e0159969. doi: 10.1371/journal.pone.0159969 (PMC4956046; doi:10.1371/journal.pone.0159969)
Supplement: S1 Table — (CSV) [file pone.0159969.s001.csv]

BINCODE	NAME	IDENTIFIER	DESCRIPTION	TYPE
'0'	'control genes'	''	''
'1'	'PS'	'PGSC0003DMG400019582'	'APE1 | moderately similar to ( 301) AT5G38660 | Symbols: APE1 | APE1 (ACCLIMATION OF PHOTOSYNTHESIS TO ENVIRONMENT) | chr5:15473285-15475497 REVERSEmoderately similar to ( 315) loc_os08g27010 12008.m06714 protein APE1, putative, expressed PGSC0003DMT400050379'	T
'1.1'	'PS.lightreaction'	''	''
'1.1.1'	'PS.lightreaction.photosystem II'	''	''
'1.1.1.1'	'PS.lightreaction.photosystem II.LHC-II'	'PGSC0003DMG400013417'	'Chlorophyll a-b binding protein 3C, chloroplastic | moderately similar to ( 457) AT1G29930 | Symbols: CAB1, AB140, CAB140, LHCB1.3 | CAB1 (CHLOROPHYLL A/B BINDING PROTEIN 1); chlorophyll binding | chr1:10478071-10478874 FORWARDhighly similar to ( 502) CB24_TOBAC Chlorophyll a-b binding protein 40, chloroplast precursor (LHCII type I CAB-40) (LHCP) - Nicotiana tabacum (Common tobacco)moderately s…	T
'1.1.1.1'	'PS.lightreaction.photosystem II.LHC-II'	'PGSC0003DMG400012590'	'Chlorophyll a-b binding protein CP24 10B, chloroplastic | moderately similar to ( 359) AT1G15820 | Symbols: LHCB6, CP24 | LHCB6 (LIGHT HARVESTING COMPLEX PSII SUBUNIT 6); chlorophyll binding | chr1:5446685-5447676 REVERSEmoderately similar to ( 367) CB4_SPIOL Chlorophyll a-b binding protein CP24, chloroplast precursor - Spinacia oleracea (Spinach)moderately similar to ( 325) loc_os04g38410 12004…	T
'1.1.1.1'	'PS.lightreaction.photosystem II.LHC-II'	'PGSC0003DMG400033084'	'Chlorophyll a/b-binding protein (cab-12) | moderately similar to ( 437) AT3G47470 | Symbols: LHCA4, CAB4 | LHCA4 (LIGHT-HARVESTING CHLOROPHYLL-PROTEIN COMPLEX I SUBUNIT A4); chlorophyll binding | chr3:17493622-17494773 REVERSEmoderately similar to ( 226) CB12_PETHY Chlorophyll a-b binding protein, chloroplast precursor (LHCI type II CAB) - Petunia hybrida (Petunia)moderately similar to ( 387) lo…	T
'1.1.1.1'	'PS.lightreaction.photosystem II.LHC-II'	'PGSC0003DMG400013415'	'Chlorophyll a-b binding protein 3C, chloroplastic | moderately similar to ( 440) AT1G29930 | Symbols: CAB1, AB140, CAB140, LHCB1.3 | CAB1 (CHLOROPHYLL A/B BINDING PROTEIN 1); chlorophyll binding | chr1:10478071-10478874 FORWARDmoderately similar to ( 482) CB24_TOBAC Chlorophyll a-b binding protein 40, chloroplast precursor (LHCII type I CAB-40) (LHCP) - Nicotiana tabacum (Common tobacco)moderate…	T
'1.1.1.1'	'PS.lightreaction.photosystem II.LHC-II'	'PGSC0003DMG400013413'	'Chlorophyll a/b-binding protein PS II-Type I | moderately similar to ( 228) AT3G27690 | Symbols: LHCB2.4, LHCB2.3, LHCB2 | LHCB2.3; chlorophyll binding | chr3:10256002-10256921 FORWARDmoderately similar to ( 244) CB2A_SPIOL Chlorophyll a-b binding protein, chloroplast precursor (LHCII type I CAB) (LHCP) - Spinacia oleracea (Spinach)moderately similar to ( 242) loc_os01g52240 12001.m11398 protein…	T
'1.1.1.1'	'PS.lightreaction.photosystem II.LHC-II'	'PGSC0003DMG400019508'	'Chlorophyll a/b binding protein | moderately similar to ( 444) AT3G47470 | Symbols: LHCA4, CAB4 | LHCA4 (LIGHT-HARVESTING CHLOROPHYLL-PROTEIN COMPLEX I SUBUNIT A4); chlorophyll binding | chr3:17493622-17494773 REVERSEmoderately similar to ( 231) CB12_PETHY Chlorophyll a-b binding protein, chloroplast precursor (LHCI type II CAB) - Petunia hybrida (Petunia)moderately similar to ( 385) loc_os08g33…	T
'1.1.1.1'	'PS.lightreaction.photosystem II.LHC-II'	'PGSC0003DMG400007787'	'Chlorophyll a-b binding protein 8, chloroplastic | moderately similar to ( 414) AT1G61520 | Symbols: LHCA3 | LHCA3; chlorophyll binding | chr1:22700493-22701149 FORWARDweakly similar to ( 146) CB12_PETHY Chlorophyll a-b binding protein, chloroplast precursor (LHCI type II CAB) - Petunia hybrida (Petunia)moderately similar to ( 362) loc_os02g10390 12002.m33354 protein chlorophyll a-b binding prot…	T
'1.1.1.1'	'PS.lightreaction.photosystem II.LHC-II'	'PGSC0003DMG400008297'	'Chlorophyll a-b binding protein 1B, chloroplastic | moderately similar to ( 291) AT3G27690 | Symbols: LHCB2.4, LHCB2.3, LHCB2 | LHCB2.3; chlorophyll binding | chr3:10256002-10256921 FORWARDmoderately similar to ( 313) CB24_TOBAC Chlorophyll a-b binding protein 40, chloroplast precursor (LHCII type I CAB-40) (LHCP) - Nicotiana tabacum (Common tobacco)moderately similar to ( 306) loc_os01g52240 12…	T
'1.1.1.1'	'PS.lightreaction.photosystem II.LHC-II'	'PGSC0003DMG401009929'	'Light-harvesting complex II protein Lhcb7 | moderately similar to ( 497) AT1G76570 | Symbols: | chlorophyll A-B binding family protein | chr1:28729132-28730754 FORWARDmoderately similar to ( 209) CB23_TOBAC Chlorophyll a-b binding protein 36, chloroplast precursor (LHCII type I CAB-36) (LHCP) - Nicotiana tabacum (Common tobacco)moderately similar to ( 436) loc_os09g12540 12009.m04517 protein chl…	T
'1.1.1.1'	'PS.lightreaction.photosystem II.LHC-II'	'PGSC0003DMG400013412'	'Chlorophyll a-b binding protein 3C | moderately similar to ( 446) AT1G29930 | Symbols: CAB1, AB140, CAB140, LHCB1.3 | CAB1 (CHLOROPHYLL A/B BINDING PROTEIN 1); chlorophyll binding | chr1:10478071-10478874 FORWARDmoderately similar to ( 489) CB25_TOBAC Chlorophyll a-b binding protein 50, chloroplast precursor (LHCII type I CAB-50) (LHCP) - Nicotiana tabacum (Common tobacco)moderately similar to (…	T
'1.1.1.1'	'PS.lightreaction.photosystem II.LHC-II'	'PGSC0003DMG400008488'	'Chloroplast pigment-binding protein CP29 | moderately similar to ( 461) AT3G08940 | Symbols: LHCB4.2 | LHCB4.2 (light harvesting complex PSII); chlorophyll binding | chr3:2717717-2718665 FORWARDmoderately similar to ( 240) CB29_CHLRE Chlorophyll a-b binding protein CP29 - Chlamydomonas reinhardtiimoderately similar to ( 441) loc_os07g37240 12007.m29225 protein expressed proteinChloroa_b-bind PGS…	T
'1.1.1.1'	'PS.lightreaction.photosystem II.LHC-II'	'PGSC0003DMG400006149'	'Chlorophyll a-b binding protein 4, chloroplastic | moderately similar to ( 474) AT3G27690 | Symbols: LHCB2.4, LHCB2.3, LHCB2 | LHCB2.3; chlorophyll binding | chr3:10256002-10256921 FORWARDhighly similar to ( 502) CB23_TOBAC Chlorophyll a-b binding protein 36, chloroplast precursor (LHCII type I CAB-36) (LHCP) - Nicotiana tabacum (Common tobacco)moderately similar to ( 469) loc_os03g39610 12003.m…	T
'1.1.1.1'	'PS.lightreaction.photosystem II.LHC-II'	'PGSC0003DMG400013461'	'Chlorophyll a-b binding protein 3C, chloroplastic | moderately similar to ( 291) AT2G34430 | Symbols: LHB1B1, LHCB1.4 | LHB1B1; chlorophyll binding | chr2:14524818-14525618 FORWARDmoderately similar to ( 314) CB2A_SPIOL Chlorophyll a-b binding protein, chloroplast precursor (LHCII type I CAB) (LHCP) - Spinacia oleracea (Spinach)moderately similar to ( 308) loc_os01g52240 12001.m11398 protein chl…	T
'1.1.1.1'	'PS.lightreaction.photosystem II.LHC-II'	'PGSC0003DMG400016695'	'Chlorophyll a-b binding protein 50, chloroplastic | moderately similar to ( 459) AT1G29930 | Symbols: CAB1, AB140, CAB140, LHCB1.3 | CAB1 (CHLOROPHYLL A/B BINDING PROTEIN 1); chlorophyll binding | chr1:10478071-10478874 FORWARDhighly similar to ( 509) CB25_TOBAC Chlorophyll a-b binding protein 50, chloroplast precursor (LHCII type I CAB-50) (LHCP) - Nicotiana tabacum (Common tobacco)moderately s…	T
'1.1.1.1'	'PS.lightreaction.photosystem II.LHC-II'	'PGSC0003DMG400008298'	'Chlorophyll a/b binding protein | moderately similar to ( 444) AT2G34430 | Symbols: LHB1B1, LHCB1.4 | LHB1B1; chlorophyll binding | chr2:14524818-14525618 FORWARDmoderately similar to ( 482) CB22_TOBAC Chlorophyll a-b binding protein 21, chloroplast precursor (LHCII type I CAB-21) (LHCP) - Nicotiana tabacum (Common tobacco)moderately similar to ( 436) loc_os01g52240 12001.m11398 protein chloroph…	T
'1.1.1.1'	'PS.lightreaction.photosystem II.LHC-II'	'PGSC0003DMG400002901'	'Chlorophyll A/B binding protein | moderately similar to ( 397) AT1G19150 | Symbols: LHCA6, LHCA2*1 | LHCA6; chlorophyll binding | chr1:6612806-6613799 FORWARDmoderately similar to ( 312) CB12_PETHY Chlorophyll a-b binding protein, chloroplast precursor (LHCI type II CAB) - Petunia hybrida (Petunia)moderately similar to ( 353) loc_os09g26810 12009.m05833 protein chlorophyll a-b binding protein, c…	T
'1.1.1.1'	'PS.lightreaction.photosystem II.LHC-II'	'PGSC0003DMG400008564'	'Chlorophyll a-b binding protein 13, chloroplastic | moderately similar to ( 460) AT5G54270 | Symbols: LHCB3, LHCB3*1 | LHCB3 (LIGHT-HARVESTING CHLOROPHYLL B-BINDING PROTEIN 3); structural molecule | chr5:22038424-22039383 FORWARDmoderately similar to ( 451) CB23_HORVU Chlorophyll a-b binding protein of LHCII type III, chloroplast precursor (CAB) - Hordeum vulgare (Barley)moderately similar to ( …	T
'1.1.1.1'	'PS.lightreaction.photosystem II.LHC-II'	'PGSC0003DMG400008309'	'Chlorophyll a/b binding protein | moderately similar to ( 447) AT1G29930 | Symbols: CAB1, AB140, CAB140, LHCB1.3 | CAB1 (CHLOROPHYLL A/B BINDING PROTEIN 1); chlorophyll binding | chr1:10478071-10478874 FORWARDmoderately similar to ( 487) CB22_TOBAC Chlorophyll a-b binding protein 21, chloroplast precursor (LHCII type I CAB-21) (LHCP) - Nicotiana tabacum (Common tobacco)moderately similar to ( 43…	T
'1.1.1.1'	'PS.lightreaction.photosystem II.LHC-II'	'PGSC0003DMG400008804'	'Chlorophyll a/b binding protein | moderately similar to ( 427) AT1G29930 | Symbols: CAB1, AB140, CAB140, LHCB1.3 | CAB1 (CHLOROPHYLL A/B BINDING PROTEIN 1); chlorophyll binding | chr1:10478071-10478874 FORWARDmoderately similar to ( 466) CB22_TOBAC Chlorophyll a-b binding protein 21, chloroplast precursor (LHCII type I CAB-21) (LHCP) - Nicotiana tabacum (Common tobacco)moderately similar to ( 41…	T
'1.1.1.1'	'PS.lightreaction.photosystem II.LHC-II'	'PGSC0003DMG400008299'	'Chlorophyll a/b binding protein | moderately similar to ( 438) AT2G34430 | Symbols: LHB1B1, LHCB1.4 | LHB1B1; chlorophyll binding | chr2:14524818-14525618 FORWARDmoderately similar to ( 477) CB22_TOBAC Chlorophyll a-b binding protein 21, chloroplast precursor (LHCII type I CAB-21) (LHCP) - Nicotiana tabacum (Common tobacco)moderately similar to ( 429) loc_os01g52240 12001.m11398 protein chloroph…	T
'1.1.1.1'	'PS.lightreaction.photosystem II.LHC-II'	'PGSC0003DMG400019248'	'Chlorophyll a-b binding protein 13, chloroplastic | moderately similar to ( 467) AT5G54270 | Symbols: LHCB3, LHCB3*1 | LHCB3 (LIGHT-HARVESTING CHLOROPHYLL B-BINDING PROTEIN 3); structural molecule | chr5:22038424-22039383 FORWARDmoderately similar to ( 445) CB23_HORVU Chlorophyll a-b binding protein of LHCII type III, chloroplast precursor (CAB) - Hordeum vulgare (Barley)moderately similar to ( …	T
'1.1.1.1'	'PS.lightreaction.photosystem II.LHC-II'	'PGSC0003DMG400013416'	'Chlorophyll a-b binding protein 3C, chloroplastic | moderately similar to ( 421) AT1G29930 | Symbols: CAB1, AB140, CAB140, LHCB1.3 | CAB1 (CHLOROPHYLL A/B BINDING PROTEIN 1); chlorophyll binding | chr1:10478071-10478874 FORWARDmoderately similar to ( 471) CB25_TOBAC Chlorophyll a-b binding protein 50, chloroplast precursor (LHCII type I CAB-50) (LHCP) - Nicotiana tabacum (Common tobacco)moderate…	T
'1.1.1.1'	'PS.lightreaction.photosystem II.LHC-II'	'PGSC0003DMG400013411'	'Chlorophyll a-b binding protein 3C, chloroplastic | moderately similar to ( 439) AT1G29930 | Symbols: CAB1, AB140, CAB140, LHCB1.3 | CAB1 (CHLOROPHYLL A/B BINDING PROTEIN 1); chlorophyll binding | chr1:10478071-10478874 FORWARDmoderately similar to ( 480) CB24_TOBAC Chlorophyll a-b binding protein 40, chloroplast precursor (LHCII type I CAB-40) (LHCP) - Nicotiana tabacum (Common tobacco)moderate…	T
'1.1.1.1'	'PS.lightreaction.photosystem II.LHC-II'	'PGSC0003DMG400004301'	'Chlorophyll a,b binding protein type I | moderately similar to ( 477) AT2G05100 | Symbols: LHCB2.1, LHCB2 | LHCB2.1; chlorophyll binding | chr2:1823449-1824331 REVERSEhighly similar to ( 513) CB23_TOBAC Chlorophyll a-b binding protein 36, chloroplast precursor (LHCII type I CAB-36) (LHCP) - Nicotiana tabacum (Common tobacco)moderately similar to ( 464) loc_os03g39610 12003.m35304 protein chlorop…	T
'1.1.1.1'	'PS.lightreaction.photosystem II.LHC-II'	'PGSC0003DMG400008301'	'Chlorophyll a/b binding protein | moderately similar to ( 447) AT1G29930 | Symbols: CAB1, AB140, CAB140, LHCB1.3 | CAB1 (CHLOROPHYLL A/B BINDING PROTEIN 1); chlorophyll binding | chr1:10478071-10478874 FORWARDmoderately similar to ( 492) CB22_TOBAC Chlorophyll a-b binding protein 21, chloroplast precursor (LHCII type I CAB-21) (LHCP) - Nicotiana tabacum (Common tobacco)moderately similar to ( 44…	T
'1.1.1.1'	'PS.lightreaction.photosystem II.LHC-II'	'PGSC0003DMG400023461'	'Chlorophyll a-b binding protein 6A, chloroplastic | moderately similar to ( 354) AT3G54890 | Symbols: LHCA1 | LHCA1; chlorophyll binding | chr3:20339881-20340922 REVERSEweakly similar to ( 120) CB21_SINAL Chlorophyll a-b binding protein 1, chloroplast precursor (LHCII type I CAB-1) (LHCP) - Sinapis alba (White mustard) (Brassica hirta)moderately similar to ( 338) loc_os06g21590 12006.m32064 prot…	T
'1.1.1.1'	'PS.lightreaction.photosystem II.LHC-II'	'PGSC0003DMG400008300'	'Chlorophyll a/b binding protein | moderately similar to ( 437) AT1G29930 | Symbols: CAB1, AB140, CAB140, LHCB1.3 | CAB1 (CHLOROPHYLL A/B BINDING PROTEIN 1); chlorophyll binding | chr1:10478071-10478874 FORWARDmoderately similar to ( 478) CB22_TOBAC Chlorophyll a-b binding protein 21, chloroplast precursor (LHCII type I CAB-21) (LHCP) - Nicotiana tabacum (Common tobacco)moderately similar to ( 43…	T
'1.1.1.1'	'PS.lightreaction.photosystem II.LHC-II'	'PGSC0003DMG400026500'	'Type I (26 kD) CP29 polypeptide | moderately similar to ( 410) AT4G10340 | Symbols: LHCB5 | LHCB5 (LIGHT HARVESTING COMPLEX OF PHOTOSYSTEM II 5); chlorophyll binding | chr4:6408200-6409496 FORWARDweakly similar to ( 194) CB2B_PINSY Chlorophyll a-b binding protein type 2 member 1B, chloroplast precursor (Chlorophyll a-b binding protein type II 1B) (CAB) (LHCP) - Pinus sylvestris (Scots pine)moder…	T
'1.1.1.1'	'PS.lightreaction.photosystem II.LHC-II'	'PGSC0003DMG400021287'	'Chlorophyll a-b binding protein 8, chloroplastic | moderately similar to ( 416) AT1G61520 | Symbols: LHCA3 | LHCA3; chlorophyll binding | chr1:22700493-22701149 FORWARDweakly similar to ( 146) CB12_PETHY Chlorophyll a-b binding protein, chloroplast precursor (LHCI type II CAB) - Petunia hybrida (Petunia)moderately similar to ( 369) loc_os02g10390 12002.m33354 protein chlorophyll a-b binding prot…	T
'1.1.1.1'	'PS.lightreaction.photosystem II.LHC-II'	'PGSC0003DMG400023344'	'Chlorophyll a-b binding protein 6A, chloroplastic | moderately similar to ( 360) AT3G54890 | Symbols: LHCA1 | LHCA1; chlorophyll binding | chr3:20339881-20340922 REVERSEweakly similar to ( 120) CB21_SINAL Chlorophyll a-b binding protein 1, chloroplast precursor (LHCII type I CAB-1) (LHCP) - Sinapis alba (White mustard) (Brassica hirta)moderately similar to ( 345) loc_os06g21590 12006.m32064 prot…	T
'1.1.1.1'	'PS.lightreaction.photosystem II.LHC-II'	'PGSC0003DMG400042498'	'Chlorophyll a/b binding protein | moderately similar to ( 444) AT1G29930 | Symbols: CAB1, AB140, CAB140, LHCB1.3 | CAB1 (CHLOROPHYLL A/B BINDING PROTEIN 1); chlorophyll binding | chr1:10478071-10478874 FORWARDmoderately similar to ( 485) CB22_TOBAC Chlorophyll a-b binding protein 21, chloroplast precursor (LHCII type I CAB-21) (LHCP) - Nicotiana tabacum (Common tobacco)moderately similar to ( 43…	T
'1.1.1.1'	'PS.lightreaction.photosystem II.LHC-II'	'PGSC0003DMG401013418'	'Chlorophyll a-b binding protein 3C, chloroplastic | moderately similar to ( 202) AT1G29930 | Symbols: CAB1, AB140, CAB140, LHCB1.3 | CAB1 (CHLOROPHYLL A/B BINDING PROTEIN 1); chlorophyll binding | chr1:10478071-10478874 FORWARDmoderately similar to ( 229) CB25_TOBAC Chlorophyll a-b binding protein 50, chloroplast precursor (LHCII type I CAB-50) (LHCP) - Nicotiana tabacum (Common tobacco)weakly s…	T
'1.1.1.1'	'PS.lightreaction.photosystem II.LHC-II'	'PGSC0003DMG400007375'	'Chlorophyll a/b-binding protein PS II-Type I | moderately similar to ( 365) AT1G29930 | Symbols: CAB1, AB140, CAB140, LHCB1.3 | CAB1 (CHLOROPHYLL A/B BINDING PROTEIN 1); chlorophyll binding | chr1:10478071-10478874 FORWARDmoderately similar to ( 413) CB21_TOBAC Chlorophyll a-b binding protein 16, chloroplast precursor (LHCII type I CAB-16) (LHCP) - Nicotiana tabacum (Common tobacco)moderately si…	T
'1.1.1.1'	'PS.lightreaction.photosystem II.LHC-II'	'PGSC0003DMG400012591'	'Chlorophyll a-b binding protein CP24 10A, chloroplastic | moderately similar to ( 369) AT1G15820 | Symbols: LHCB6, CP24 | LHCB6 (LIGHT HARVESTING COMPLEX PSII SUBUNIT 6); chlorophyll binding | chr1:5446685-5447676 REVERSEmoderately similar to ( 367) CB4_SPIOL Chlorophyll a-b binding protein CP24, chloroplast precursor - Spinacia oleracea (Spinach)moderately similar to ( 346) loc_os04g38410 12004…	T
'1.1.1.1'	'PS.lightreaction.photosystem II.LHC-II'	'PGSC0003DMG400013414'	'Chlorophyll a-b binding protein 3C, chloroplastic | moderately similar to ( 441) AT1G29930 | Symbols: CAB1, AB140, CAB140, LHCB1.3 | CAB1 (CHLOROPHYLL A/B BINDING PROTEIN 1); chlorophyll binding | chr1:10478071-10478874 FORWARDmoderately similar to ( 482) CB21_TOBAC Chlorophyll a-b binding protein 16, chloroplast precursor (LHCII type I CAB-16) (LHCP) - Nicotiana tabacum (Common tobacco)moderate…	T
'1.1.1.1'	'PS.lightreaction.photosystem II.LHC-II'	'PGSC0003DMG400013460'	'Chlorophyll a-b binding protein 3C, chloroplastic | moderately similar to ( 291) AT2G34430 | Symbols: LHB1B1, LHCB1.4 | LHB1B1; chlorophyll binding | chr2:14524818-14525618 FORWARDmoderately similar to ( 314) CB2A_SPIOL Chlorophyll a-b binding protein, chloroplast precursor (LHCII type I CAB) (LHCP) - Spinacia oleracea (Spinach)moderately similar to ( 308) loc_os01g52240 12001.m11398 protein chl…	T
'1.1.1.2'	'PS.lightreaction.photosystem II.PSII polypeptide subunits'	'PGSC0003DMG400018434'	'Oxygen evolving enhancer protein 3 | weakly similar to ( 176) AT1G14150 | Symbols: | oxygen evolving enhancer 3 (PsbQ) family protein | chr1:4839885-4840632 FORWARDweakly similar to ( 161) loc_os02g36850 12002.m08772 protein oxygen evolving enhancer protein 3, putative, expressedPsbQ PGSC0003DMT400047436'	T
'1.1.1.2'	'PS.lightreaction.photosystem II.PSII polypeptide subunits'	'PGSC0003DMG400006291'	'Photosystem II D2 protein | weakly similar to ( 123) ATCG00270 | Symbols: PSBD | PSII D2 protein | chrC:32711-33772 FORWARDweakly similar to ( 124) PSBD_CHLRE Photosystem II D2 protein (Photosystem Q(A) protein) (PSII D2 protein) - Chlamydomonas reinhardtiiweakly similar to ( 126) loc_os01g58040 12001.m11951 protein photosystem II D2 protein, putative, expressedpsbD PGSC0003DMT400016094'	T
'1.1.1.2'	'PS.lightreaction.photosystem II.PSII polypeptide subunits'	'PGSC0003DMG400004326'	'PSII 47 kDa protein | very weakly similar to (99.8) ATCG00680 | Symbols: PSBB | encodes for CP47, subunit of the photosystem II reaction center. | chrC:72371-73897 FORWARDvery weakly similar to ( 100) PSBB_TOBAC Photosystem II P680 chlorophyll A apoprotein (CP-47 protein) - Nicotiana tabacum (Common tobacco)very weakly similar to ( 100) loc_osp1g00600 11562.m00051 protein photosystem II 47 kDa p…	T
'1.1.1.2'	'PS.lightreaction.photosystem II.PSII polypeptide subunits'	'PGSC0003DMG400030078'	'Conserved gene of unknown function | weakly similar to ( 184) AT1G05385 | Symbols: | photosystem II 11 kDa protein-related | chr1:1582747-1583648 REVERSEweakly similar to ( 162) loc_os03g53640 12003.m10335 protein expressed protein PGSC0003DMT400077330'	T
'1.1.1.2'	'PS.lightreaction.photosystem II.PSII polypeptide subunits'	'PGSC0003DMG400015062'	'Photosystem II CP47 chlorophyll apoprotein | weakly similar to ( 158) ATCG00680 | Symbols: PSBB | encodes for CP47, subunit of the photosystem II reaction center. | chrC:72371-73897 FORWARDweakly similar to ( 159) PSBB_TOBAC Photosystem II P680 chlorophyll A apoprotein (CP-47 protein) - Nicotiana tabacum (Common tobacco)weakly similar to ( 155) loc_os09g04680 12009.m03837 protein photosystem II …	T
'1.1.1.2'	'PS.lightreaction.photosystem II.PSII polypeptide subunits'	'PGSC0003DMG400002312'	'Photosystem II 10 kDa polypeptide, chloroplast | very weakly similar to (80.9) AT1G79040 | Symbols: PSBR | PSBR (photosystem II subunit R) | chr1:29736085-29736781 FORWARDvery weakly similar to (86.7) PSBR_TOBAC Photosystem II 10 kDa polypeptide, chloroplast precursor (PII10) - Nicotiana tabacum (Common tobacco)PsbR PGSC0003DMT400005956'	T
'1.1.1.2'	'PS.lightreaction.photosystem II.PSII polypeptide subunits'	'PGSC0003DMG401024815'	'Thylakoid lumenal 29.8 kDa protein, chloroplast | moderately similar to ( 340) AT1G77090 | Symbols: | thylakoid lumenal 29.8 kDa protein | chr1:28960576-28961875 REVERSEmoderately similar to ( 317) loc_os12g08830 12012.m26739 protein tat pathway signal sequence family protein, expressed PGSC0003DMT400063835'	T
'1.1.1.2'	'PS.lightreaction.photosystem II.PSII polypeptide subunits'	'PGSC0003DMG400002782'	'Oxygen-evolving enhancer protein 1, chloroplastic | moderately similar to ( 499) AT3G50820 | Symbols: PSBO2, PSBO-2, OEC33 | PSBO2 (PHOTOSYSTEM II SUBUNIT O-2); oxygen evolving/ poly(U) binding | chr3:18891008-18892311 REVERSEhighly similar to ( 560) PSBO_SOLTU Oxygen-evolving enhancer protein 1, chloroplast precursor (OEE1) (33 kDa subunit of oxygen evolving system of photosystem II) (OEC 33 kD…	T
'1.1.1.2'	'PS.lightreaction.photosystem II.PSII polypeptide subunits'	'PGSC0003DMG400044366'	'Photosystem Q(B) protein | moderately similar to ( 276) ATCG00020 | Symbols: PSBA | Encodes chlorophyll binding protein D1, a part of the photosystem II reaction center core | chrC:383-1444 REVERSEmoderately similar to ( 277) PSBA_TOBAC Photosystem Q(B) protein (32 kDa thylakoid membrane protein) (Photosystem II protein D1) - Nicotiana tabacum (Common tobacco)moderately similar to ( 273) loc_os1…	T
'1.1.1.2'	'PS.lightreaction.photosystem II.PSII polypeptide subunits'	'PGSC0003DMG400026667'	'Isoform 2 of PsbP 2, chloroplastic | moderately similar to ( 243) AT2G39470 | Symbols: PPL2 | PPL2 (PsbP-like protein 2); calcium ion binding | chr2:16476335-16477402 FORWARDmoderately similar to ( 220) loc_os03g17174 12003.m101683 protein calcium ion binding protein, putative, expressedPsbP PGSC0003DMT400068575'	T
'1.1.1.2'	'PS.lightreaction.photosystem II.PSII polypeptide subunits'	'PGSC0003DMG400017556'	'Photosystem II 22 kDa protein, chloroplastic | moderately similar to ( 233) AT1G44575 | Symbols: NPQ4, PSBS | NPQ4 (NONPHOTOCHEMICAL QUENCHING); chlorophyll binding / xanthophyll binding | chr1:16871768-16872548 FORWARDmoderately similar to ( 253) PSBS_TOBAC Photosystem II 22 kDa protein, chloroplast precursor (CP22) - Nicotiana tabacum (Common tobacco)moderately similar to ( 241) loc_os04g59440…	T
'1.1.1.2'	'PS.lightreaction.photosystem II.PSII polypeptide subunits'	'PGSC0003DMG400026121'	'Thylakoid lumenal 29.8 kDa protein, chloroplast | moderately similar to ( 325) AT3G56650 | Symbols: | thylakoid lumenal 20 kDa protein | chr3:20984807-20985913 FORWARDmoderately similar to ( 312) loc_os01g59090 12001.m12048 protein expressed protein PGSC0003DMT400067194'	T
'1.1.1.2'	'PS.lightreaction.photosystem II.PSII polypeptide subunits'	'PGSC0003DMG400020141'	'Photosystem II reaction center W protein, chloroplastic | weakly similar to ( 126) AT2G30570 | Symbols: PSBW | PSBW (PHOTOSYSTEM II REACTION CENTER W) | chr2:13019326-13020053 REVERSEweakly similar to ( 116) PSBW_SPIOL Photosystem II reaction center W protein, chloroplast precursor (PSII 6.1 kDa protein) - Spinacia oleracea (Spinach)PsbW PGSC0003DMT400051899'	T
'1.1.1.2'	'PS.lightreaction.photosystem II.PSII polypeptide subunits'	'PGSC0003DMG400029399'	'PsbP domain-containing protein 3, chloroplastic | moderately similar to ( 252) AT1G76450 | Symbols: | oxygen-evolving complex-related | chr1:28684618-28686109 FORWARDmoderately similar to ( 224) loc_os08g40160 12008.m07996 protein thylakoid lumen protein, chloroplast precursor, putative, expressed PGSC0003DMT400075598'	T
'1.1.1.2'	'PS.lightreaction.photosystem II.PSII polypeptide subunits'	'PGSC0003DMG400024679'	'Calcium ion binding protein | weakly similar to ( 105) AT2G01918 | Symbols: | calcium ion binding | chr2:424254-425678 REVERSEweakly similar to ( 132) loc_os04g44200 12004.m09378 protein oxygen-evolving enhancer protein 3, chloroplast precursor, putative PGSC0003DMT400063427'	T
'1.1.1.2'	'PS.lightreaction.photosystem II.PSII polypeptide subunits'	'PGSC0003DMG400008585'	'Photosystem II reaction center psb28 protein | moderately similar to ( 208) AT4G28660 | Symbols: PSB28 | PSB28 (PHOTOSYSTEM II REACTION CENTER PSB28 PROTEIN) | chr4:14150008-14150933 FORWARDmoderately similar to ( 214) loc_os01g71190 12001.m13162 protein photosystem II reaction center W protein, putative, expressedpsbW Psb28 PGSC0003DMT400022131'	T
'1.1.1.2'	'PS.lightreaction.photosystem II.PSII polypeptide subunits'	'PGSC0003DMG400005310'	'Cytochrome b559 subunit alpha | weakly similar to ( 154) ATCG00580 | Symbols: PSBE | PSII cytochrome b559. There have been many speculations about the function of Cyt b559, but the most favored at present is that it plays a protective role by acting as an electron acceptor or electron donor under conditions when electron flow through PSII is not optimized. | chrC:64071-64322 REVERSEweakly simila…	T
'1.1.1.2'	'PS.lightreaction.photosystem II.PSII polypeptide subunits'	'PGSC0003DMG400014402'	'Oxygen-evolving enhancer protein 3-1, chloroplast | moderately similar to ( 225) AT3G01440 | Symbols: | oxygen evolving enhancer 3 (PsbQ) family protein | chr3:168478-169407 FORWARDweakly similar to ( 138) loc_os07g01480 12007.m04628 protein oxygen evolving enhancer protein 3 containing protein, expressedPsbQ PGSC0003DMT400037324'	T
'1.1.1.2'	'PS.lightreaction.photosystem II.PSII polypeptide subunits'	'PGSC0003DMG400010035'	'Oxygen-evolving enhancer protein 1, chloroplastic | highly similar to ( 502) AT3G50820 | Symbols: PSBO2, PSBO-2, OEC33 | PSBO2 (PHOTOSYSTEM II SUBUNIT O-2); oxygen evolving/ poly(U) binding | chr3:18891008-18892311 REVERSEhighly similar to ( 603) PSBO_SOLTU Oxygen-evolving enhancer protein 1, chloroplast precursor (OEE1) (33 kDa subunit of oxygen evolving system of photosystem II) (OEC 33 kDa su…	T
'1.1.1.2'	'PS.lightreaction.photosystem II.PSII polypeptide subunits'	'PGSC0003DMG400024531'	'Thylakoid lumenal 25.6 kDa protein, chloroplast | moderately similar to ( 271) AT3G55330 | Symbols: PPL1 | PPL1 (PsbP-like protein 1); calcium ion binding | chr3:20514031-20515275 REVERSEmoderately similar to ( 267) loc_os10g32348 12010.m22024 protein psbP family protein, expressedPsbP PGSC0003DMT400063056'	T
'1.1.1.2'	'PS.lightreaction.photosystem II.PSII polypeptide subunits'	'PGSC0003DMG400021762'	'PsbP domain-containing protein 3, chloroplastic | weakly similar to ( 112) AT1G76450 | Symbols: | oxygen-evolving complex-related | chr1:28684618-28686109 FORWARDweakly similar to ( 104) loc_os08g40160 12008.m07996 protein thylakoid lumen protein, chloroplast precursor, putative, expressed PGSC0003DMT400056026'	T
'1.1.1.2'	'PS.lightreaction.photosystem II.PSII polypeptide subunits'	'PGSC0003DMG400007536'	'Photosystem II reaction center W protein, chloroplastic | weakly similar to ( 124) AT2G30570 | Symbols: PSBW | PSBW (PHOTOSYSTEM II REACTION CENTER W) | chr2:13019326-13020053 REVERSEweakly similar to ( 123) PSBW_SPIOL Photosystem II reaction center W protein, chloroplast precursor (PSII 6.1 kDa protein) - Spinacia oleracea (Spinach)PsbW PGSC0003DMT400019490'	T
'1.1.1.2'	'PS.lightreaction.photosystem II.PSII polypeptide subunits'	'PGSC0003DMG400001746'	'Photosystem II D2 protein | moderately similar to ( 391) ATCG00270 | Symbols: PSBD | PSII D2 protein | chrC:32711-33772 FORWARDmoderately similar to ( 397) PSBD_TOBAC Photosystem II D2 protein (Photosystem Q(A) protein) (PSII D2 protein) - Nicotiana tabacum (Common tobacco)moderately similar to ( 390) loc_osp1g00170 11562.m00006 protein photosystem II protein D2psbD Photo_RC psbA PGSC0003DMT4000…	T
'1.1.1.2'	'PS.lightreaction.photosystem II.PSII polypeptide subunits'	'PGSC0003DMG400004211'	'Photosystem Q(B) protein | highly similar to ( 638) ATCG00020 | Symbols: PSBA | Encodes chlorophyll binding protein D1, a part of the photosystem II reaction center core | chrC:383-1444 REVERSEhighly similar to ( 637) PSBA_LOTJA Photosystem Q(B) protein (32 kDa thylakoid membrane protein) (Photosystem II protein D1) - Lotus japonicushighly similar to ( 636) loc_os08g35420 12008.m07531 protein ph…	T
'1.1.1.2'	'PS.lightreaction.photosystem II.PSII polypeptide subunits'	'PGSC0003DMG400006872'	'Thylakoid lumenal 19 kDa protein, chloroplast | moderately similar to ( 232) loc_os08g39430 12008.m07924 protein thylakoid lumenal 19 kDa protein, chloroplast precursor, putative, expressed PGSC0003DMT400017717'	T
'1.1.1.2'	'PS.lightreaction.photosystem II.PSII polypeptide subunits'	'PGSC0003DMG400007834'	'Photosystem II D2 protein | moderately similar to ( 226) ATCG00270 | Symbols: PSBD | PSII D2 protein | chrC:32711-33772 FORWARDmoderately similar to ( 229) PSBD_MARPO Photosystem II D2 protein (Photosystem Q(A) protein) (PSII D2 protein) - Marchantia polymorpha (Liverwort)moderately similar to ( 227) loc_osp1g00170 11562.m00006 protein photosystem II protein D2psbD Photo_RC psbA PGSC0003DMT40002…	T
'1.1.1.2'	'PS.lightreaction.photosystem II.PSII polypeptide subunits'	'PGSC0003DMG400032538'	'PsbP domain-containing protein 2, chloroplastic | moderately similar to ( 225) AT2G28605 | Symbols: | Encodes a PsbP domain-OEC23 like protein localized in thylakoid (peripheral-lumenal side). | chr2:12254911-12255689 FORWARDweakly similar to ( 108) loc_os04g35530 12004.m08642 protein expressed protein PGSC0003DMT400082424'	T
'1.1.1.2'	'PS.lightreaction.photosystem II.PSII polypeptide subunits'	'PGSC0003DMG400022241'	'Photosystem II 10 kDa polypeptide, chloroplastic | weakly similar to ( 166) AT1G79040 | Symbols: PSBR | PSBR (photosystem II subunit R) | chr1:29736085-29736781 FORWARDmoderately similar to ( 206) PSBR_SOLTU Photosystem II 10 kDa polypeptide, chloroplast precursor (Light-inducible tissue-specific ST-LS1 protein) - Solanum tuberosum (Potato)weakly similar to ( 127) loc_os08g10020 12008.m26609 pro…	T
'1.1.1.2'	'PS.lightreaction.photosystem II.PSII polypeptide subunits'	'PGSC0003DMG400008901'	'One helix protein | weakly similar to ( 115) AT5G02120 | Symbols: OHP | OHP (ONE HELIX PROTEIN) | chr5:419144-419633 FORWARDweakly similar to ( 127) loc_os05g22730 12005.m06569 protein expressed protein PGSC0003DMT400022987'	T
'1.1.1.2'	'PS.lightreaction.photosystem II.PSII polypeptide subunits'	'PGSC0003DMG400000926'	'Oxygen-evolving enhancer protein 2, chloroplastic | moderately similar to ( 338) AT1G06680 | Symbols: PSBP-1, OEE2, PSII-P | PSBP-1 (PHOTOSYSTEM II SUBUNIT P-1); poly(U) binding | chr1:2048076-2049186 FORWARDmoderately similar to ( 450) PSBP_SOLTU Oxygen-evolving enhancer protein 2, chloroplast precursor (OEE2) (23 kDa subunit of oxygen evolving system of photosystem II) (OEC 23 kDa subunit) (23…	T
'1.1.1.2'	'PS.lightreaction.photosystem II.PSII polypeptide subunits'	'PGSC0003DMG400006472'	'Photosystem II CP47 chlorophyll apoprotein | weakly similar to ( 193) ATCG00680 | Symbols: PSBB | encodes for CP47, subunit of the photosystem II reaction center. | chrC:72371-73897 FORWARDweakly similar to ( 198) PSBB_HORVU Photosystem II P680 chlorophyll A apoprotein (CP-47 protein) - Hordeum vulgare (Barley)weakly similar to ( 191) loc_osp1g00600 11562.m00051 protein photosystem II 47 kDa pro…	T
'1.1.1.2'	'PS.lightreaction.photosystem II.PSII polypeptide subunits'	'PGSC0003DMG400010682'	'Thylakoid lumenal 21.5 kDa protein, chloroplast | moderately similar to ( 297) AT4G15510 | Symbols: | photosystem II reaction center PsbP family protein | chr4:8861351-8862529 FORWARDmoderately similar to ( 286) loc_os07g17390 12007.m06180 protein thylakoid lumenal 21.5 kDa protein, chloroplast precursor, putative, expressedPsbP PGSC0003DMT400027723'	T
'1.1.1.2'	'PS.lightreaction.photosystem II.PSII polypeptide subunits'	'PGSC0003DMG400018360'	'Photosystem II 11 kDa protein | weakly similar to ( 163) AT1G03600 | Symbols: | photosystem II family protein | chr1:898916-899440 FORWARDweakly similar to ( 153) loc_os03g21560 12003.m07560 protein photosystem II 11 kD protein, putative, expressed PGSC0003DMT400047280'	T
'1.1.1.2'	'PS.lightreaction.photosystem II.PSII polypeptide subunits'	'PGSC0003DMG400017848'	'Photosystem Q(B) protein | weakly similar to ( 103) ATCG00020 | Symbols: PSBA | Encodes chlorophyll binding protein D1, a part of the photosystem II reaction center core | chrC:383-1444 REVERSEweakly similar to ( 104) PSBA_MESVI Photosystem Q(B) protein (32 kDa thylakoid membrane protein) (Photosystem II protein D1) - Mesostigma virideweakly similar to ( 103) loc_os08g35420 12008.m07531 protein …	T
'1.1.1.2'	'PS.lightreaction.photosystem II.PSII polypeptide subunits'	'PGSC0003DMG400007427'	'Calcium ion binding | moderately similar to ( 318) AT3G05410 | Symbols: | calcium ion binding | chr3:1554783-1561456 FORWARDmoderately similar to ( 291) loc_os01g70820 12001.m13127 protein expressed protein PGSC0003DMT400019204'	T
'1.1.1.2'	'PS.lightreaction.photosystem II.PSII polypeptide subunits'	'PGSC0003DMG400007201'	'Photosystem II core complex proteins psbY, chloroplast | weakly similar to ( 108) AT1G67740 | Symbols: PSBY, YCF32 | PSBY | chr1:25394429-25394998 REVERSEweakly similar to ( 114) PSBY_SPIOL Photosystem II core complex proteins psbY, chloroplast precursor (L-arginine-metabolizing enzyme) (L-AME) [Contains: Photosystem II protein psbY-1 (psbY-A1); Photosystem II protein psbY-2 (psbY-A2)] - Spinaci…	T
'1.1.1.2'	'PS.lightreaction.photosystem II.PSII polypeptide subunits'	'PGSC0003DMG400008742'	'PsbP domain-containing protein 3, chloroplastic | weakly similar to ( 114) AT1G76450 | Symbols: | oxygen-evolving complex-related | chr1:28684618-28686109 FORWARDvery weakly similar to (92.0) loc_os08g40160 12008.m07996 protein thylakoid lumen protein, chloroplast precursor, putative, expressed PGSC0003DMT400022551'	T
'1.1.1.2'	'PS.lightreaction.photosystem II.PSII polypeptide subunits'	'PGSC0003DMG400015861'	'Photosystem Q(B) protein | moderately similar to ( 273) ATCG00020 | Symbols: PSBA | Encodes chlorophyll binding protein D1, a part of the photosystem II reaction center core | chrC:383-1444 REVERSEmoderately similar to ( 273) PSBA_BRANA Photosystem Q(B) protein (32 kDa thylakoid membrane protein) (Photosystem II protein D1) (Triazine-resistance protein) - Brassica napus (Rape)moderately similar …	T
'1.1.1.2'	'PS.lightreaction.photosystem II.PSII polypeptide subunits'	'PGSC0003DMG400031395'	'Oxygen-evolving enhancer protein 2, chloroplastic | moderately similar to ( 218) AT1G06680 | Symbols: PSBP-1, OEE2, PSII-P | PSBP-1 (PHOTOSYSTEM II SUBUNIT P-1); poly(U) binding | chr1:2048076-2049186 FORWARDmoderately similar to ( 231) PSBP1_TOBAC Oxygen-evolving enhancer protein 2-1, chloroplast precursor (OEE2) (23 kDa subunit of oxygen evolving system of photosystem II) (OEC 23 kDa subunit) …	T
'1.1.1.2'	'PS.lightreaction.photosystem II.PSII polypeptide subunits'	'PGSC0003DMG400021727'	'Photosystem II oxygen-evolving complex protein 3 | moderately similar to ( 253) AT4G05180 | Symbols: PSBQ, PSBQ-2, PSII-Q | PSBQ-2; calcium ion binding | chr4:2672093-2673170 REVERSEmoderately similar to ( 249) PSBQ_SPIOL Oxygen-evolving enhancer protein 3, chloroplast precursor (OEE3) (16 kDa subunit of oxygen evolving system of photosystem II) (OEC 16 kDa subunit) - Spinacia oleracea (Spinach)…	T
'1.1.1.2'	'PS.lightreaction.photosystem II.PSII polypeptide subunits'	'PGSC0003DMG400046303'	'Photosystem II CP47 chlorophyll apoprotein | highly similar to ( 977) ATCG00680 | Symbols: PSBB | encodes for CP47, subunit of the photosystem II reaction center. | chrC:72371-73897 FORWARDhighly similar to ( 985) PSBB_TOBAC Photosystem II P680 chlorophyll A apoprotein (CP-47 protein) - Nicotiana tabacum (Common tobacco)highly similar to ( 953) loc_osp1g00600 11562.m00051 protein photosystem II …	T
'1.1.1.2'	'PS.lightreaction.photosystem II.PSII polypeptide subunits'	'PGSC0003DMG400017258'	'Photosystem II D2 protein | moderately similar to ( 442) ATCG00270 | Symbols: PSBD | PSII D2 protein | chrC:32711-33772 FORWARDmoderately similar to ( 449) PSBD_TOBAC Photosystem II D2 protein (Photosystem Q(A) protein) (PSII D2 protein) - Nicotiana tabacum (Common tobacco)moderately similar to ( 442) loc_osp1g00170 11562.m00006 protein photosystem II protein D2psbD Photo_RC psbA PGSC0003DMT4000…	T
'1.1.1.3'	'PS.lightreaction.photosystem II.biogenesis'	''	''
'1.1.1.4'	'PS.lightreaction.photosystem II.LHC biogenesis'	''	''
'1.1.2'	'PS.lightreaction.photosystem I'	'PGSC0003DMG400005164'	'APO protein 4, mitochondrial | moderately similar to ( 375) AT3G21740 | Symbols: APO4 | APO4 (ACCUMULATION OF PHOTOSYSTEM ONE 4) | chr3:7662542-7663638 REVERSEmoderately similar to ( 365) loc_os04g53612 12004.m35056 protein expressed proteinDUF794 PGSC0003DMT400013227'	T
'1.1.2'	'PS.lightreaction.photosystem I'	'PGSC0003DMG400002663'	'APO protein 3, mitochondrial | weakly similar to ( 169) AT5G61930 | Symbols: APO3 | APO3 (ACCUMULATION OF PHOTOSYSTEM ONE 3) | chr5:24866230-24867665 REVERSEweakly similar to ( 160) loc_os07g40920 12007.m08332 protein APO2, putative, expressedDUF794 PGSC0003DMT400006861'	T
'1.1.2.1'	'PS.lightreaction.photosystem I.LHC-I'	'PGSC0003DMG400004458'	'Light-harvesting complex I protein Lhca5 | weakly similar to ( 197) AT1G45474 | Symbols: LHCA5 | LHCA5; pigment binding | chr1:17179353-17180439 FORWARDvery weakly similar to (93.2) CB12_PETHY Chlorophyll a-b binding protein, chloroplast precursor (LHCI type II CAB) - Petunia hybrida (Petunia)weakly similar to ( 186) loc_os02g52650 12002.m10295 protein chlorophyll a-b binding protein 4, chloropl…	T
'1.1.2.1'	'PS.lightreaction.photosystem I.LHC-I'	'PGSC0003DMG400018793'	'One-helix protein | weakly similar to ( 158) AT1G34000 | Symbols: OHP2 | OHP2 (ONE-HELIX PROTEIN 2) | chr1:12358151-12358902 REVERSEweakly similar to ( 143) loc_os01g40710 12001.m10341 protein OHP2, putative, expressed PGSC0003DMT400048376'	T
'1.1.2.1'	'PS.lightreaction.photosystem I.LHC-I'	'PGSC0003DMG400014386'	'Chlorophyll a-b binding protein 7, chloroplastic | moderately similar to ( 298) AT3G61470 | Symbols: LHCA2 | LHCA2; chlorophyll binding | chr3:22745736-22747032 FORWARDmoderately similar to ( 308) CB12_PETHY Chlorophyll a-b binding protein, chloroplast precursor (LHCI type II CAB) - Petunia hybrida (Petunia)moderately similar to ( 294) loc_os07g38960 12007.m29236 protein chlorophyll a-b binding …	T
'1.1.2.1'	'PS.lightreaction.photosystem I.LHC-I'	'PGSC0003DMG400025068'	'One-helix protein | weakly similar to ( 168) AT1G34000 | Symbols: OHP2 | OHP2 (ONE-HELIX PROTEIN 2) | chr1:12358151-12358902 REVERSEweakly similar to ( 144) loc_os01g40710 12001.m10341 protein OHP2, putative, expressed PGSC0003DMT400064515'	T
'1.1.2.2'	'PS.lightreaction.photosystem I.PSI polypeptide subunits'	'PGSC0003DMG400005805'	'Photosystem I reaction center subunit | weakly similar to ( 188) AT5G64040 | Symbols: PSAN | PSAN; calmodulin binding | chr5:25628690-25629409 REVERSEweakly similar to ( 155) PSAN_MAIZE Photosystem I reaction center subunit N, chloroplast precursor (PSI-N) (Fragment) - Zea mays (Maize)weakly similar to ( 164) loc_os12g08770 12012.m04863 protein photosystem I reaction center subunit N, chloroplas…	T
'1.1.2.2'	'PS.lightreaction.photosystem I.PSI polypeptide subunits'	'PGSC0003DMG400012033'	'Photosystem I P700 chlorophyll a apoprotein | weakly similar to ( 151) ATCG00350 | Symbols: PSAA | Encodes psaA protein comprising the reaction center for photosystem I along with psaB protein; hydrophobic protein encoded by the chloroplast genome. | chrC:39605-41857 REVERSEweakly similar to ( 152) PSAA_SPIOL Photosystem I P700 chlorophyll a apoprotein A1 (PsaA) (PSI-A) - Spinacia oleracea (Spin…	T
'1.1.2.2'	'PS.lightreaction.photosystem I.PSI polypeptide subunits'	'PGSC0003DMG400020505'	'Photosystem I reaction center subunit X psaK | weakly similar to ( 170) AT1G30380 | Symbols: PSAK | PSAK (photosystem I subunit K) | chr1:10722325-10723013 FORWARDweakly similar to ( 156) PSAK_MEDSA Photosystem I reaction center subunit psaK, chloroplast precursor (Photosystem I subunit X) (PSI-K) - Medicago sativa (Alfalfa)weakly similar to ( 124) loc_os07g05480 12007.m079603 protein photosyste…	T
'1.1.2.2'	'PS.lightreaction.photosystem I.PSI polypeptide subunits'	'PGSC0003DMG400022022'	'Photosystem I reaction center subunit IV B isoform 2 | weakly similar to ( 103) AT2G20260 | Symbols: PSAE-2 | PSAE-2 (photosystem I subunit E-2); catalytic | chr2:8736780-8737644 FORWARDweakly similar to ( 126) PSAEB_NICSY Photosystem I reaction center subunit IV B, chloroplast precursor (PSI-E B) [Contains: Photosystem I reaction center subunit IV B isoform 2] - Nicotiana sylvestris (Wood tobac…	T
'1.1.2.2'	'PS.lightreaction.photosystem I.PSI polypeptide subunits'	'PGSC0003DMG400022249'	'Chloroplast photosystem I reaction center V | weakly similar to ( 184) AT1G55670 | Symbols: PSAG | PSAG (PHOTOSYSTEM I SUBUNIT G) | chr1:20802874-20803356 REVERSEweakly similar to ( 187) PSAG_SPIOL Photosystem I reaction center subunit V, chloroplast precursor (PSI-G) (Photosystem I 9 kDa protein) - Spinacia oleracea (Spinach)weakly similar to ( 168) loc_os09g30340 12009.m06185 protein photosyst…	T
'1.1.2.2'	'PS.lightreaction.photosystem I.PSI polypeptide subunits'	'PGSC0003DMG400011816'	'Photosystem I reaction centre PSI-D subunit | moderately similar to ( 266) AT1G03130 | Symbols: PSAD-2 | PSAD-2 (photosystem I subunit D-2) | chr1:753528-754142 REVERSEmoderately similar to ( 315) PSAD_NICSY Photosystem I reaction center subunit II, chloroplast precursor (Photosystem I 20 kDa subunit) (PSI-D) - Nicotiana sylvestris (Wood tobacco)moderately similar to ( 267) loc_os08g44680 12008.…	T
'1.1.2.2'	'PS.lightreaction.photosystem I.PSI polypeptide subunits'	'PGSC0003DMG400027671'	'Photosystem I subunit XI | moderately similar to ( 290) AT4G12800 | Symbols: PSAL | PSAL (photosystem I subunit L) | chr4:7521469-7522493 FORWARDmoderately similar to ( 279) PSAL_SPIOL Photosystem I reaction center subunit XI, chloroplast precursor (PSI-L) (PSI subunit V) - Spinacia oleracea (Spinach)moderately similar to ( 252) loc_os12g23200 12012.m26900 protein photosystem I reaction center s…	T
'1.1.2.2'	'PS.lightreaction.photosystem I.PSI polypeptide subunits'	'PGSC0003DMG400006702'	'Photosystem I reaction center subunit V, chloroplast | very weakly similar to (90.9) AT1G55670 | Symbols: PSAG | PSAG (PHOTOSYSTEM I SUBUNIT G) | chr1:20802874-20803356 REVERSEvery weakly similar to (94.4) PSAG_SPIOL Photosystem I reaction center subunit V, chloroplast precursor (PSI-G) (Photosystem I 9 kDa protein) - Spinacia oleracea (Spinach)very weakly similar to (85.1) loc_os09g30340 12009.…	T
'1.1.2.2'	'PS.lightreaction.photosystem I.PSI polypeptide subunits'	'PGSC0003DMG400005372'	'Photosystem I P700 chlorophyll a apoprotein A1 | moderately similar to ( 370) ATCG00350 | Symbols: PSAA | Encodes psaA protein comprising the reaction center for photosystem I along with psaB protein; hydrophobic protein encoded by the chloroplast genome. | chrC:39605-41857 REVERSEmoderately similar to ( 379) PSAA_ATRBE Photosystem I P700 chlorophyll a apoprotein A1 (PsaA) (PSI-A) - Atropa bella…	T
'1.1.2.2'	'PS.lightreaction.photosystem I.PSI polypeptide subunits'	'PGSC0003DMG400011295'	'Thylakoid membrane phosphoprotein 14 kDa, chloroplastic | weakly similar to ( 149) AT2G46820 | Symbols: PTAC8, TMP14, PSAP, PSI-P | PSI-P (PHOTOSYSTEM I P SUBUNIT); DNA binding | chr2:19243729-19244870 FORWARDweakly similar to ( 127) loc_os10g39150 12010.m06686 protein thylakoid membrane phosphoprotein 14 kda, chloroplast precursor, putative, expressed PGSC0003DMT400029398'	T
'1.1.2.2'	'PS.lightreaction.photosystem I.PSI polypeptide subunits'	'PGSC0003DMG400007571'	'PSI-H | weakly similar to ( 149) AT1G52230 | Symbols: PSAH2, PSAH-2, PSI-H | PSAH2 (PHOTOSYSTEM I SUBUNIT H2) | chr1:19454902-19455508 FORWARDweakly similar to ( 153) PSAH_SPIOL Photosystem I reaction center subunit VI, chloroplast precursor (PSI-H) (Light-harvesting complex I 11 kDa protein) - Spinacia oleracea (Spinach)weakly similar to ( 133) loc_os05g48630 12005.m08934 protein expressed prot…	T
'1.1.2.2'	'PS.lightreaction.photosystem I.PSI polypeptide subunits'	'PGSC0003DMG400016504'	'PSI-H | weakly similar to ( 154) AT1G52230 | Symbols: PSAH2, PSAH-2, PSI-H | PSAH2 (PHOTOSYSTEM I SUBUNIT H2) | chr1:19454902-19455508 FORWARDweakly similar to ( 154) PSAH_BRARA Photosystem I reaction center subunit VI, chloroplast precursor (PSI-H) (Light-harvesting complex I 11 kDa protein) - Brassica rapa (Turnip)weakly similar to ( 137) loc_os05g48630 12005.m08934 protein expressed proteinPS…	T
'1.1.2.2'	'PS.lightreaction.photosystem I.PSI polypeptide subunits'	'PGSC0003DMG400020154'	'Photosystem I reaction center subunit IV A isoform 2 | weakly similar to ( 112) AT2G20260 | Symbols: PSAE-2 | PSAE-2 (photosystem I subunit E-2); catalytic | chr2:8736780-8737644 FORWARDweakly similar to ( 115) PSAEA_NICSY Photosystem I reaction center subunit IV A, chloroplast precursor (PSI-E A) [Contains: Photosystem I reaction center subunit IV A isoform 2] - Nicotiana sylvestris (Wood tobac…	T
'1.1.2.2'	'PS.lightreaction.photosystem I.PSI polypeptide subunits'	'PGSC0003DMG400021144'	'Photosystem I subunit III | moderately similar to ( 295) AT1G31330 | Symbols: PSAF | PSAF (photosystem I subunit F) | chr1:11215011-11215939 REVERSEmoderately similar to ( 289) PSAF_SPIOL Photosystem I reaction center subunit III, chloroplast precursor (Light-harvesting complex I 17 kDa protein) (PSI-F) - Spinacia oleracea (Spinach)moderately similar to ( 265) loc_os03g56670 12003.m34938 protein…	T
'1.1.2.2'	'PS.lightreaction.photosystem I.PSI polypeptide subunits'	'PGSC0003DMG400005890'	'16kDa membrane protein | moderately similar to ( 204) AT1G08380 | Symbols: PSAO | PSAO (photosystem I subunit O) | chr1:2641004-2641739 REVERSEweakly similar to ( 166) loc_os04g33830 12004.m08478 protein 16kDa membrane protein, putative, expressed PGSC0003DMT400015075'	T
'1.1.2.2'	'PS.lightreaction.photosystem I.PSI polypeptide subunits'	'PGSC0003DMG400015960'	'Photosystem I P700 chlorophyll a apoprotein A1 | moderately similar to ( 312) ATCG00350 | Symbols: PSAA | Encodes psaA protein comprising the reaction center for photosystem I along with psaB protein; hydrophobic protein encoded by the chloroplast genome. | chrC:39605-41857 REVERSEmoderately similar to ( 318) PSAA_AMBTC Photosystem I P700 chlorophyll a apoprotein A1 (PsaA) (PSI-A) - Amborella tr…	T
'1.1.2.2'	'PS.lightreaction.photosystem I.PSI polypeptide subunits'	'PGSC0003DMG400027672'	'Photosystem I subunit XI | moderately similar to ( 290) AT4G12800 | Symbols: PSAL | PSAL (photosystem I subunit L) | chr4:7521469-7522493 FORWARDmoderately similar to ( 282) PSAL_SPIOL Photosystem I reaction center subunit XI, chloroplast precursor (PSI-L) (PSI subunit V) - Spinacia oleracea (Spinach)moderately similar to ( 250) loc_os12g23200 12012.m26900 protein photosystem I reaction center s…	T
'1.1.2.2'	'PS.lightreaction.photosystem I.PSI polypeptide subunits'	'PGSC0003DMG400002626'	'Photosystem I psaH protein | weakly similar to ( 155) AT1G52230 | Symbols: PSAH2, PSAH-2, PSI-H | PSAH2 (PHOTOSYSTEM I SUBUNIT H2) | chr1:19454902-19455508 FORWARDweakly similar to ( 159) PSAH_SPIOL Photosystem I reaction center subunit VI, chloroplast precursor (PSI-H) (Light-harvesting complex I 11 kDa protein) - Spinacia oleracea (Spinach)weakly similar to ( 137) loc_os05g48630 12005.m08934 p…	T
'1.1.2.3'	'PS.lightreaction.photosystem I.biogenesis'	''	''
'1.1.3'	'PS.lightreaction.cytochrome b6/f'	'PGSC0003DMG400019837'	'Conserved gene of unknown function | weakly similar to ( 149) AT5G36120 | Symbols: CCB3 | CCB3 (COFACTOR ASSEMBLY, COMPLEX C (B6F),) | chr5:14198679-14199203 REVERSEweakly similar to ( 136) loc_os01g73540 12001.m13381 protein YGGT family protein, expressed PGSC0003DMT400051088'	T
'1.1.3'	'PS.lightreaction.cytochrome b6/f'	'PGSC0003DMG402025831'	'Conserved gene of unknown function | very weakly similar to (89.0) AT2G26500 | Symbols: | cytochrome b6f complex subunit (petM), putative | chr2:11270370-11270747 FORWARD PGSC0003DMT400066469'	T
'1.1.3.1'	'PS.lightreaction.cytochrome b6/f.iron sulfur subunit'	'PGSC0003DMG400013751'	'Cytochrome b6-f complex iron-sulfur subunit, chloroplastic | moderately similar to ( 282) AT4G03280 | Symbols: PETC, PGR1 | PETC (PHOTOSYNTHETIC ELECTRON TRANSFER C); electron transporter, transferring electrons from cytochrome b6/f complex of photosystem II | chr4:1440462-1441717 FORWARDmoderately similar to ( 375) UCRIA_SOLTU Cytochrome b6-f complex iron-sulfur subunit, chloroplast precursor (…	T
'1.1.3.2'	'PS.lightreaction.cytochrome b6/f.subunit 4 (PETD)'	''	''
'1.1.3.3'	'PS.lightreaction.cytochrome b6/f.cytochrome b6 (CYB6)'	'PGSC0003DMG400019419'	'Cytochrome b6 | weakly similar to ( 104) ATCG00720 | Symbols: PETB | Encodes the cytochrome b(6) subunit of the cytochrome b6f complex. | chrC:74841-76292 FORWARDweakly similar to ( 106) CYB6_OENHO Cytochrome b6 - Oenothera hookeri (Hooker's evening primrose)weakly similar to ( 106) loc_osp1g00640 11562.m00055 protein cytochrome b6petB PRK03735 Cytochrome_b_N PGSC0003DMT400049986'	T
'1.1.3.4'	'PS.lightreaction.cytochrome b6/f.apocytochrome f (CYF)'	'PGSC0003DMG400010974'	'Apocytochrome f | weakly similar to ( 196) ATCG00540 | Symbols: PETA | Encodes cytochrome f apoprotein; involved in photosynthetic electron transport chain; encoded by the chloroplast genome and is transcriptionally repressed by a nuclear gene HCF2. | chrC:61657-62619 FORWARDmoderately similar to ( 214) CYF_ATRBE Apocytochrome f precursor - Atropa belladonna (Belladonna) (Deadly nightshade)moder…	T
'1.1.3.4'	'PS.lightreaction.cytochrome b6/f.apocytochrome f (CYF)'	'PGSC0003DMG400002905'	'Apocytochrome f | moderately similar to ( 289) ATCG00540 | Symbols: PETA | Encodes cytochrome f apoprotein; involved in photosynthetic electron transport chain; encoded by the chloroplast genome and is transcriptionally repressed by a nuclear gene HCF2. | chrC:61657-62619 FORWARDmoderately similar to ( 311) CYF_TOBAC Apocytochrome f precursor - Nicotiana tabacum (Common tobacco)moderately simila…	T
'1.1.3.5'	'PS.lightreaction.cytb6/f.biogenesis'	''	''
'1.1.4'	'PS.lightreaction.ATP synthase'	'PGSC0003DMG400013849'	'ATP synthase subunit alpha, mitochondrial | weakly similar to ( 171) AT2G07698 | Symbols: | ATP synthase alpha chain, mitochondrial, putative | chr2:3361474-3364028 FORWARDweakly similar to ( 170) ATPAM_ORYSA ATP synthase subunit alpha, mitochondrial (EC 3.6.3.14) - Oryza sativa (Rice)weakly similar to ( 170) loc_osm1g00580 11706.m00050 protein ATP synthase F0 subunit 1PRK09281 F1_ATPase_alpha A…	T
'1.1.4'	'PS.lightreaction.ATP synthase'	'PGSC0003DMG400020484'	'ATP synthase subunit b', chloroplastic | weakly similar to ( 145) AT4G32260 | Symbols: | ATP synthase family | chr4:15573859-15574586 REVERSEweakly similar to ( 160) ATPX_SPIOL ATP synthase B' chain, chloroplast precursor (EC 3.6.3.14) (Subunit II) - Spinacia oleracea (Spinach)weakly similar to ( 139) loc_os03g17070 12003.m07139 protein ATP synthase B chain, chloroplast precursor, putative, expr…	T
'1.1.4'	'PS.lightreaction.ATP synthase'	'PGSC0003DMG400007857'	'Conserved gene of unknown function | moderately similar to ( 414) AT2G31040 | Symbols: | ATP synthase protein I -related | chr2:13209094-13211012 REVERSEmoderately similar to ( 362) loc_os01g48300 12001.m43139 protein expressed protein PGSC0003DMT400020320'	T
'1.1.4'	'PS.lightreaction.ATP synthase'	'PGSC0003DMG400020443'	'Conserved gene of unknown function | moderately similar to ( 326) AT2G31040 | Symbols: | ATP synthase protein I -related | chr2:13209094-13211012 REVERSEmoderately similar to ( 273) loc_os01g48300 12001.m43139 protein expressed protein PGSC0003DMT400052662'	T
'1.1.4'	'PS.lightreaction.ATP synthase'	'PGSC0003DMG401022238'	'ATP synthase subunit alpha, mitochondrial | moderately similar to ( 423) AT2G07698 | Symbols: | ATP synthase alpha chain, mitochondrial, putative | chr2:3361474-3364028 FORWARDmoderately similar to ( 442) ATPAM_NICPL ATP synthase subunit alpha, mitochondrial (EC 3.6.3.14) - Nicotiana plumbaginifolia (Leadwort-leaved tobacco)moderately similar to ( 402) loc_osm1g00580 11706.m00050 protein ATP syn…	T
'1.1.4'	'PS.lightreaction.ATP synthase'	'PGSC0003DMG400008476'	'ATP synthase subunit alpha, chloroplastic | weakly similar to ( 135) ATCG00120 | Symbols: ATPA | Encodes the ATPase alpha subunit, which is a subunit of ATP synthase and part of the CF1 portion which catalyzes the conversion of ADP to ATP using the proton motive force. This complex is located in the thylakoid membrane of the chloroplast. | chrC:9938-11461 REVERSEweakly similar to ( 140) ATPA_TOB…	T
'1.1.4'	'PS.lightreaction.ATP synthase'	'PGSC0003DMG400020466'	'ATP synthase subunit b', chloroplastic | weakly similar to ( 145) AT4G32260 | Symbols: | ATP synthase family | chr4:15573859-15574586 REVERSEweakly similar to ( 159) ATPX_SPIOL ATP synthase B' chain, chloroplast precursor (EC 3.6.3.14) (Subunit II) - Spinacia oleracea (Spinach)weakly similar to ( 138) loc_os03g17070 12003.m07139 protein ATP synthase B chain, chloroplast precursor, putative, expr…	T
'1.1.4.1'	'PS.lightreaction.ATP synthase.alpha subunit'	''	''
'1.1.4.2'	'PS.lightreaction.ATP synthase.beta subunit'	'PGSC0003DMG400034122'	'H+-transporting two-sector ATPase beta chain | very weakly similar to (99.8) ATCG00480 | Symbols: ATPB | chloroplast-encoded gene for beta subunit of ATP synthase | chrC:52660-54156 REVERSEweakly similar to ( 125) ATPB_TOBAC ATP synthase subunit beta (EC 3.6.3.14) (ATPase subunit beta) (ATP synthase F1 sector subunit beta) - Nicotiana tabacum (Common tobacco)very weakly similar to (94.0) loc_os1…	T
'1.1.4.3'	'PS.lightreaction.ATP synthase.epsilon chain'	'PGSC0003DMG400025106'	'ATP synthase epsilon chain, chloroplastic | moderately similar to ( 205) ATCG00470 | Symbols: ATPE | ATPase epsilon subunit | chrC:52265-52663 REVERSEmoderately similar to ( 229) ATPE_TOBAC ATP synthase epsilon chain (EC 3.6.3.14) (ATP synthase F1 sector epsilon subunit) - Nicotiana tabacum (Common tobacco)weakly similar to ( 173) loc_os01g58000 12001.m11947 protein ATP synthase epsilon chain, p…	T
'1.1.4.4'	'PS.lightreaction.ATP synthase.gamma chain'	'PGSC0003DMG400016482'	'ATP synthase gamma chain, chloroplastic | highly similar to ( 535) AT4G04640 | Symbols: ATPC1 | ATPC1; enzyme regulator | chr4:2350761-2351882 REVERSEhighly similar to ( 588) ATPG_TOBAC ATP synthase gamma chain, chloroplast precursor (EC 3.6.3.14) - Nicotiana tabacum (Common tobacco)moderately similar to ( 471) loc_os07g32880 12007.m07550 protein ATP synthase gamma chain, chloroplast precursor, …	T
'1.1.4.4'	'PS.lightreaction.ATP synthase.gamma chain'	'PGSC0003DMG400027875'	'ATP synthase gamma chain | moderately similar to ( 450) AT4G04640 | Symbols: ATPC1 | ATPC1; enzyme regulator | chr4:2350761-2351882 REVERSEmoderately similar to ( 471) ATPG_TOBAC ATP synthase gamma chain, chloroplast precursor (EC 3.6.3.14) - Nicotiana tabacum (Common tobacco)moderately similar to ( 434) loc_os07g32880 12007.m07550 protein ATP synthase gamma chain, chloroplast precursor, putativ…	T
'1.1.4.5'	'PS.lightreaction.ATP synthase.subunit C'	''	''
'1.1.4.6'	'PS.lightreaction.ATP synthase.chloroplastic subunit a'	''	''
'1.1.4.7'	'PS.lightreaction.ATP synthase.delta chain'	'PGSC0003DMG400016959'	'ATP synthase delta chain, chloroplastic | moderately similar to ( 224) AT4G09650 | Symbols: ATPD | ATPD (ATP SYNTHASE DELTA-SUBUNIT GENE); hydrogen ion transporting ATP synthase, rotational mechanism / proton-transporting ATPase, rotational mechanism | chr4:6100799-6101503 FORWARDmoderately similar to ( 340) ATPD_TOBAC ATP synthase delta chain, chloroplast precursor (EC 3.6.3.14) - Nicotiana tab…	T
'1.1.4.7'	'PS.lightreaction.ATP synthase.delta chain'	'PGSC0003DMG400007007'	'ATP synthase | very weakly similar to (88.2) AT4G09650 | Symbols: ATPD | ATPD (ATP SYNTHASE DELTA-SUBUNIT GENE); hydrogen ion transporting ATP synthase, rotational mechanism / proton-transporting ATPase, rotational mechanism | chr4:6100799-6101503 FORWARDvery weakly similar to (91.7) ATPD_TOBAC ATP synthase delta chain, chloroplast precursor (EC 3.6.3.14) - Nicotiana tabacum (Common tobacco)very…	T
'1.1.4.8'	'PS.lightreaction.ATP synthase.subunit B (ATPF)'	''	''
'1.1.4.9'	'PS.lightreaction.ATP synthase.subunit B_ (ATPX)'	''	''
'1.1.5'	'PS.lightreaction.other electron carrier (ox/red)'	'PGSC0003DMG400010353'	'Cytochrome c6, chloroplastic | moderately similar to ( 222) AT5G45040 | Symbols: | cytochrome c6 (ATC6) | chr5:18175566-18176851 REVERSEweakly similar to ( 171) loc_os07g38000 12007.m08049 protein cytochrome c6, putative, expressed PGSC0003DMT400026828'	T
'1.1.5.1'	'PS.lightreaction.other electron carrier (ox/red).plastocyanin'	'PGSC0003DMG400041620'	'Plastocyanin, chloroplastic | weakly similar to ( 159) AT1G20340 | Symbols: DRT112, PETE2 | DRT112; copper ion binding / electron carrier | chr1:7042770-7043273 REVERSEweakly similar to ( 167) PLAS_SOLTU Plastocyanin - Solanum tuberosum (Potato)weakly similar to ( 119) loc_os06g01210 12006.m04861 protein plastocyanin, chloroplast precursor, putative, expressedCopper-bind PRK02710 PGSC0003DMT4000…	T
'1.1.5.2'	'PS.lightreaction.other electron carrier (ox/red).ferredoxin'	'PGSC0003DMG400011950'	'Chloroplast ferredoxin I | weakly similar to ( 183) AT1G60950 | Symbols: FED A, ATFD2 | FED A; 2 iron, 2 sulfur cluster binding / electron carrier/ iron-sulfur cluster binding | chr1:22444565-22445011 FORWARDmoderately similar to ( 220) FER_CAPAN Ferredoxin, chloroplast precursor (PFLP) - Capsicum annuum (Bell pepper)weakly similar to ( 151) loc_os08g01380 12008.m080056 protein ferredoxin-1, chl…	T
'1.1.5.2'	'PS.lightreaction.other electron carrier (ox/red).ferredoxin'	'PGSC0003DMG400023391'	'Ferredoxin-3, chloroplast | weakly similar to ( 151) AT2G27510 | Symbols: ATFD3 | ATFD3 (ferredoxin 3); 2 iron, 2 sulfur cluster binding / electron carrier/ iron-sulfur cluster binding | chr2:11758281-11758748 REVERSEweakly similar to ( 147) FER2_RAPSA Ferredoxin, root R-B2 - Raphanus sativus (Radish)weakly similar to ( 155) loc_os05g37140 12005.m28058 protein ferredoxin-6, chloroplast precursor…	T
'1.1.5.2'	'PS.lightreaction.other electron carrier (ox/red).ferredoxin'	'PGSC0003DMG400033055'	'Conserved gene of unknown function | moderately similar to ( 257) AT5G07950 | Symbols: | unknown protein | chr5:2540530-2542047 REVERSEweakly similar to ( 166) loc_os03g11450 12003.m06596 protein expressed protein PGSC0003DMT400083105'	T
'1.1.5.2'	'PS.lightreaction.other electron carrier (ox/red).ferredoxin'	'PGSC0003DMG400023985'	'Ferredoxin-3, chloroplast | weakly similar to ( 154) AT2G27510 | Symbols: ATFD3 | ATFD3 (ferredoxin 3); 2 iron, 2 sulfur cluster binding / electron carrier/ iron-sulfur cluster binding | chr2:11758281-11758748 REVERSEweakly similar to ( 149) FER2_RAPSA Ferredoxin, root R-B2 - Raphanus sativus (Radish)weakly similar to ( 161) loc_os01g64120 12001.m12527 protein ferredoxin-6, chloroplast precursor…	T
'1.1.5.2'	'PS.lightreaction.other electron carrier (ox/red).ferredoxin'	'PGSC0003DMG400010180'	'TPR domain containing protein | weakly similar to ( 108) AT3G17670 | Symbols: | binding | chr3:6040857-6042012 FORWARDvery weakly similar to (99.8) loc_os04g57780 12004.m10663 protein TPR domain containing protein, putative, expressed PGSC0003DMT400026391'	T
'1.1.5.2'	'PS.lightreaction.other electron carrier (ox/red).ferredoxin'	'PGSC0003DMG402005881'	'Ferredoxin-3, chloroplast | weakly similar to ( 169) AT2G27510 | Symbols: ATFD3 | ATFD3 (ferredoxin 3); 2 iron, 2 sulfur cluster binding / electron carrier/ iron-sulfur cluster binding | chr2:11758281-11758748 REVERSEweakly similar to ( 176) FER3_MAIZE Ferredoxin-3, chloroplast precursor (Ferredoxin III) (Fd III) - Zea mays (Maize)weakly similar to ( 175) loc_os05g37140 12005.m28058 protein ferr…	T
'1.1.5.2'	'PS.lightreaction.other electron carrier (ox/red).ferredoxin'	'PGSC0003DMG400037286'	'Ferredoxin II | weakly similar to ( 125) AT1G60950 | Symbols: FED A, ATFD2 | FED A; 2 iron, 2 sulfur cluster binding / electron carrier/ iron-sulfur cluster binding | chr1:22444565-22445011 FORWARDweakly similar to ( 133) FER_CAPAN Ferredoxin, chloroplast precursor (PFLP) - Capsicum annuum (Bell pepper)weakly similar to ( 122) loc_os08g01380 12008.m080056 protein ferredoxin-1, chloroplast precur…	T
'1.1.5.2'	'PS.lightreaction.other electron carrier (ox/red).ferredoxin'	'PGSC0003DMG400012224'	'Electron carrier | moderately similar to ( 204) AT3G16250 | Symbols: NDF4 | NDF4 (NDH-DEPENDENT CYCLIC ELECTRON FLOW 1); electron carrier/ iron-sulfur cluster binding | chr3:5507091-5508320 REVERSEweakly similar to ( 184) loc_os07g30670 12007.m079681 protein electron carrier/ electron transporter/ iron ion binding protein, putative, expressed PGSC0003DMT400031868'	T
'1.1.5.2'	'PS.lightreaction.other electron carrier (ox/red).ferredoxin'	'PGSC0003DMG400004532'	'Chloroplast ferredoxin I | weakly similar to ( 134) AT1G60950 | Symbols: FED A, ATFD2 | FED A; 2 iron, 2 sulfur cluster binding / electron carrier/ iron-sulfur cluster binding | chr1:22444565-22445011 FORWARDweakly similar to ( 185) FER_CAPAN Ferredoxin, chloroplast precursor (PFLP) - Capsicum annuum (Bell pepper)weakly similar to ( 122) loc_os08g01380 12008.m080056 protein ferredoxin-1, chlorop…	T
'1.1.5.2'	'PS.lightreaction.other electron carrier (ox/red).ferredoxin'	'PGSC0003DMG400035711'	'Ferredoxin-1 | weakly similar to ( 184) AT4G14890 | Symbols: | ferredoxin family protein | chr4:8520887-8521351 FORWARDvery weakly similar to (89.0) FER2_RAPSA Ferredoxin, root R-B2 - Raphanus sativus (Radish)weakly similar to ( 152) loc_os03g45710 12003.m09594 protein ferredoxin, chloroplast precursor, putative, expressedPRK07609 petF PGSC0003DMT400086140'	T
'1.1.5.2'	'PS.lightreaction.other electron carrier (ox/red).ferredoxin'	'PGSC0003DMG400001687'	'Ferredoxin | moderately similar to ( 229) AT1G02180 | Symbols: | ferredoxin-related | chr1:413619-414505 REVERSEweakly similar to ( 174) loc_os02g58740 12002.m10894 protein expressed protein PGSC0003DMT400004240'	T
'1.1.5.2'	'PS.lightreaction.other electron carrier (ox/red).ferredoxin'	'PGSC0003DMG400001278'	'Electron carrier | weakly similar to ( 184) AT4G32590 | Symbols: | ferredoxin-related | chr4:15721417-15722781 FORWARDweakly similar to ( 181) loc_os05g48160 12005.m27636 protein electron carrier/ electron transporter/ iron ion binding protein, putative, expressed PGSC0003DMT400003234'	T
'1.1.5.2'	'PS.lightreaction.other electron carrier (ox/red).ferredoxin'	'PGSC0003DMG400026360'	'Ferredoxin-3, chloroplast | weakly similar to ( 175) AT2G27510 | Symbols: ATFD3 | ATFD3 (ferredoxin 3); 2 iron, 2 sulfur cluster binding / electron carrier/ iron-sulfur cluster binding | chr2:11758281-11758748 REVERSEweakly similar to ( 172) FER3_MAIZE Ferredoxin-3, chloroplast precursor (Ferredoxin III) (Fd III) - Zea mays (Maize)weakly similar to ( 171) loc_os05g37140 12005.m28058 protein ferr…	T
'1.1.5.2'	'PS.lightreaction.other electron carrier (ox/red).ferredoxin'	'PGSC0003DMG400019277'	'Conserved gene of unknown function | weakly similar to ( 119) loc_os08g35710 12008.m07560 protein expressed protein PGSC0003DMT400049626'	T
'1.1.5.3'	'PS.lightreaction.other electron carrier (ox/red).ferredoxin reductase'	'PGSC0003DMG402003567'	'Ferredoxin--NADP reductase, leaf-type isozyme, chloroplastic | highly similar to ( 574) AT1G20020 | Symbols: ATLFNR2 | FNR2 (FERREDOXIN-NADP(+)-OXIDOREDUCTASE 2); NADPH dehydrogenase/ oxidoreductase/ poly(U) binding | chr1:6942851-6944868 FORWARDhighly similar to ( 673) FENR1_TOBAC Ferredoxin--NADP reductase, leaf-type isozyme, chloroplast precursor (EC 1.18.1.2) (FNR) - Nicotiana tabacum (Commo…	T
'1.1.5.3'	'PS.lightreaction.other electron carrier (ox/red).ferredoxin reductase'	'PGSC0003DMG400018273'	'NADPH:adrenodoxin oxidoreductase, mitochondrial | highly similar to ( 679) AT4G32360 | Symbols: | NADP adrenodoxin-like ferredoxin reductase | chr4:15621550-15624711 FORWARDhighly similar to ( 656) loc_os02g17700 12002.m07013 protein NADPH adrenodoxin oxidoreductase, mitochondrial precursor, putative, expressedGltD PRK11749 PRK12831 gltD PGSC0003DMT400047058'	T
'1.1.5.4'	'PS.lightreaction.other electron carrier (ox/red).ferredoxin oxireductase'	'PGSC0003DMG400030559'	'Fruit protein PKIWI502 | moderately similar to ( 351) AT1G15140 | Symbols: | oxidoreductase NAD-binding domain-containing protein | chr1:5210642-5212137 REVERSEmoderately similar to ( 243) K502_ACTCH Fruit protein PKIWI502 - Actinidia chinensis (Kiwi) (Yangtao)moderately similar to ( 283) loc_os02g22260 12002.m33669 protein fruit protein PKIWI502, putative, expressedUbiB NAD_binding_1 Hmp PGSC00…	T
'1.1.5.4'	'PS.lightreaction.other electron carrier (ox/red).ferredoxin oxireductase'	'PGSC0003DMG401022694'	'Phytochromobilin synthase | moderately similar to ( 379) AT3G09150 | Symbols: HY2, GUN3 | HY2 (ELONGATED HYPOCOTYL 2); phytochromobilin:ferredoxin oxidoreductase | chr3:2803665-2805333 FORWARDmoderately similar to ( 374) loc_os01g72090 12001.m42525 protein phycoerythrobilin ferredoxin oxidoreductase, putative, expressedFe_bilin_red PGSC0003DMT400058437'	T
'1.1.6'	'PS.lightreaction.NADH DH'	'PGSC0003DMG400020539'	'NADH-plastoquinone oxidoreductase subunit 4 | moderately similar to ( 318) ATCG01050 | Symbols: NDHD | Represents a plastid-encoded subunit of a NAD(P)H dehydrogenase complex. Its mRNA is edited at four positions. Translation data is not available for this gene. | chrC:115665-117185 REVERSEmoderately similar to ( 403) NU4C_TOBAC NAD(P)H-quinone oxidoreductase chain 4, chloroplast (EC 1.6.5.-) (N…	T
'1.1.6'	'PS.lightreaction.NADH DH'	'PGSC0003DMG401027564'	'Conserved gene of unknown function | moderately similar to ( 421) AT1G36320 | Symbols: | unknown protein | chr1:13671876-13673939 FORWARDmoderately similar to ( 258) loc_os01g20110 12001.m42980 protein expressed protein PGSC0003DMT400070890'	T
'1.1.6'	'PS.lightreaction.NADH DH'	'PGSC0003DMG400002651'	'NAD(P)H-quinone oxidoreductase subunit J, chloroplastic | weakly similar to ( 159) ATCG00420 | Symbols: NDHJ | Encodes NADH dehydrogenase subunit J. Its transcription is increased upon sulfur depletion. | chrC:48677-49153 REVERSEweakly similar to ( 181) NDHJ_TOBAC NAD(P)H-quinone oxidoreductase chain J, chloroplast (EC 1.6.5.-) (NAD(P)H dehydrogenase, chain J) (NADH-plastoquinone oxidoreductase …	T
'1.1.6'	'PS.lightreaction.NADH DH'	'PGSC0003DMG400019224'	'NAD(P)H-quinone oxidoreductase subunit J, chloroplastic | weakly similar to ( 142) ATCG00420 | Symbols: NDHJ | Encodes NADH dehydrogenase subunit J. Its transcription is increased upon sulfur depletion. | chrC:48677-49153 REVERSEweakly similar to ( 157) NDHJ_TOBAC NAD(P)H-quinone oxidoreductase chain J, chloroplast (EC 1.6.5.-) (NAD(P)H dehydrogenase, chain J) (NADH-plastoquinone oxidoreductase …	T
'1.1.6'	'PS.lightreaction.NADH DH'	'PGSC0003DMG400015900'	'Conserved gene of unknown function | weakly similar to ( 179) AT1G70760 | Symbols: CRR23 | CRR23 ((chlororespiratory reduction 23) | chr1:26687267-26688201 FORWARDweakly similar to ( 119) loc_os05g28090 12005.m07096 protein expressed protein PGSC0003DMT400041084'	T
'1.1.6'	'PS.lightreaction.NADH DH'	'PGSC0003DMG400025319'	'NADH dehydrogenase | moderately similar to ( 232) AT4G37925 | Symbols: NDH-M | NDH-M (subunit NDH-M of NAD(P)H:plastoquinone dehydrogenase complex) | chr4:17830748-17831485 REVERSEmoderately similar to ( 224) loc_os04g45600 12004.m09513 protein expressed protein PGSC0003DMT400065148'	T
'1.1.6'	'PS.lightreaction.NADH DH'	'PGSC0003DMG401011339'	'NADH-plastoquinone oxidoreductase subunit 4 | highly similar to ( 523) ATCG01050 | Symbols: NDHD | Represents a plastid-encoded subunit of a NAD(P)H dehydrogenase complex. Its mRNA is edited at four positions. Translation data is not available for this gene. | chrC:115665-117185 REVERSEhighly similar to ( 624) NU4C_TOBAC NAD(P)H-quinone oxidoreductase chain 4, chloroplast (EC 1.6.5.-) (NAD(P)H d…	T
'1.1.6'	'PS.lightreaction.NADH DH'	'PGSC0003DMG400006986'	'NAD(P)H-quinone oxidoreductase subunit K, chloroplastic | moderately similar to ( 372) ATCG00430 | Symbols: PSBG | Encodes a protein which was originally thought to be part of photosystem II but its wheat homolog was later shown to encode for subunit K of NADH dehydrogenase. | chrC:49257-49934 REVERSEmoderately similar to ( 396) NDHK_TOBAC NAD(P)H-quinone oxidoreductase chain K, chloroplast (EC …	T
'1.1.6'	'PS.lightreaction.NADH DH'	'PGSC0003DMG400006084'	'Conserved gene of unknown function | moderately similar to ( 295) AT5G58260 | Symbols: | Encodes subunit NDH-N of NAD(P)H:plastoquinone dehydrogenase complex (Ndh complex) present in the thylakoid membrane of chloroplasts. This subunit is thought to be required for Ndh complex assembly. | chr5:23561356-23561929 REVERSEmoderately similar to ( 283) loc_os01g66000 12001.m12708 protein NADH dehydrog…	T
'1.1.6'	'PS.lightreaction.NADH DH'	'PGSC0003DMG400030614'	'Endoribonuclease E | moderately similar to ( 454) AT4G37920 | Symbols: | unknown protein | chr4:17828538-17830317 REVERSEmoderately similar to ( 418) loc_os01g20110 12001.m42980 protein expressed protein PGSC0003DMT400078670'	T
'1.1.30'	'PS.lightreaction.state transition'	'PGSC0003DMG400006613'	'Serine/threonine protein kinase | highly similar to ( 830) AT1G68830 | Symbols: STN7 | STN7 (Stt7 homolog STN7); kinase/ protein kinase | chr1:25872654-25875473 REVERSEmoderately similar to ( 323) STT7_CHLRE Serine/threonine-protein kinase stt7, chloroplast precursor (EC 2.7.11.1) - Chlamydomonas reinhardtiihighly similar to ( 768) loc_os05g47560 12005.m08829 protein serine/threonine-protein kin…	T
'1.1.40'	'PS.lightreaction.cyclic electron flow-chlororespiration'	'PGSC0003DMG400000928'	'NADH dehydrogenase subunit 5 | moderately similar to ( 253) ATMG00665 | Symbols: NAD5B, NAD5.2, NAD5 | Mitochondrial NADH dehydrogenase subunit 5. The gene is trans-spliced from three different pre-cursors, NAD5a, NAD5b and NAD5c. | chrM:190740-190761 REVERSEmoderately similar to ( 258) NU5M_OENBE NADH-ubiquinone oxidoreductase chain 5 (EC 1.6.5.3) (NADH dehydrogenase subunit 5) - Oenothera bert…	T
'1.1.40'	'PS.lightreaction.cyclic electron flow-chlororespiration'	'PGSC0003DMG400015304'	'NAD(P)H-quinone oxidoreductase subunit 3, chloroplastic | very weakly similar to (91.3) ATCG00440 | Symbols: NDHC | Encodes NADH dehydrogenase D3 subunit of the chloroplast NAD(P)H dehydrogenase complex | chrC:50001-50363 REVERSEvery weakly similar to (94.0) NU3C_LUPLU NAD(P)H-quinone oxidoreductase chain 3, chloroplast (EC 1.6.5.-) (NAD(P)H dehydrogenase, chain 3) (NADH-plastoquinone oxidoreduc…	T
'1.1.40'	'PS.lightreaction.cyclic electron flow-chlororespiration'	'PGSC0003DMG400017198'	'Proton gradient regulation 5 | weakly similar to ( 145) AT2G05620 | Symbols: PGR5 | PGR5 (proton gradient regulation 5); electron carrier | chr2:2081204-2081687 REVERSEweakly similar to ( 129) loc_os08g45190 12008.m08489 protein PGR5, putative, expressed PGSC0003DMT400044283'	T
'1.1.40'	'PS.lightreaction.cyclic electron flow-chlororespiration'	'PGSC0003DMG400015298'	'NAD(P)H-quinone oxidoreductase subunit 2 A, chloroplastic | moderately similar to ( 246) ATCG01250 | Symbols: NDHB.2 | NADH dehydrogenase ND2 | chrC:141854-143708 FORWARDmoderately similar to ( 252) NU2C_SOLTU NAD(P)H-quinone oxidoreductase chain 2, chloroplast (EC 1.6.5.-) (NAD(P)H dehydrogenase, chain 2) (NADH-plastoquinone oxidoreductase chain 2) - Solanum tuberosum (Potato)moderately similar…	T
'1.1.40'	'PS.lightreaction.cyclic electron flow-chlororespiration'	'PGSC0003DMG400029134'	'NADH-ubiquinone oxidoreductase 49 kDa subunit | moderately similar to ( 223) ATMG00510 | Symbols: NAD7 | NADH dehydrogenase subunit 7 | chrM:132071-138153 FORWARDmoderately similar to ( 235) NDUS2_NICSY NADH-ubiquinone oxidoreductase 49 kDa subunit (EC 1.6.5.3) (EC 1.6.99.3) (NADH dehydrogenase subunit 7) - Nicotiana sylvestris (Wood tobacco)moderately similar to ( 224) loc_osm1g00230 11706.m000…	T
'1.1.40'	'PS.lightreaction.cyclic electron flow-chlororespiration'	'PGSC0003DMG400022731'	'PGR5 1A, chloroplastic | moderately similar to ( 402) AT4G22890 | Symbols: PGR5-LIKE A | PGR5-LIKE A | chr4:12007157-12009175 FORWARDmoderately similar to ( 382) loc_os08g41460 12008.m080214 protein expressed protein PGSC0003DMT400058521'	T
'1.1.40'	'PS.lightreaction.cyclic electron flow-chlororespiration'	'PGSC0003DMG400029008'	'NAD(P)H-quinone oxidoreductase subunit 5, chloroplastic | highly similar to ( 770) ATCG01010 | Symbols: NDHF | Chloroplast encoded NADH dehydrogenase unit. | chrC:110398-112638 REVERSEnearly identical (1049) NU5C_TOBAC NAD(P)H-quinone oxidoreductase chain 5, chloroplast (EC 1.6.5.-) (NAD(P)H dehydrogenase, chain 5) (NADH-plastoquinone oxidoreductase chain 5) - Nicotiana tabacum (Common tobacco)h…	T
'1.1.40'	'PS.lightreaction.cyclic electron flow-chlororespiration'	'PGSC0003DMG402011339'	'NAD(P)H-quinone oxidoreductase subunit 4L, chloroplastic | weakly similar to ( 110) ATCG01070 | Symbols: NDHE | NADH dehydrogenase ND4L | chrC:117804-118109 REVERSEweakly similar to ( 120) NU4LC_TOBAC NAD(P)H-quinone oxidoreductase chain 4L, chloroplast (EC 1.6.5.-) (NAD(P)H dehydrogenase, chain 4L) (NADH-plastoquinone oxidoreductase chain 4L) - Nicotiana tabacum (Common tobacco)weakly similar t…	T
'1.1.40'	'PS.lightreaction.cyclic electron flow-chlororespiration'	'PGSC0003DMG401008783'	'NAD(P)H-quinone oxidoreductase subunit H, chloroplastic | moderately similar to ( 379) ATCG01110 | Symbols: NDHH | Encodes the 49KDa plastid NAD(P)H dehydrogenase subunit H protein. Its transcription is regulated by an ndhF-specific plastid sigma factor, SIG4. | chrC:122011-123192 REVERSEmoderately similar to ( 414) NDHH_TOBAC NAD(P)H-quinone oxidoreductase chain H, chloroplast (EC 1.6.5.-) (NAD…	T
'1.1.40'	'PS.lightreaction.cyclic electron flow-chlororespiration'	'PGSC0003DMG402028626'	'Chloroplast post-illumination chlorophyll fluorescence increase protein | moderately similar to ( 360) AT3G15840 | Symbols: PIFI | PIFI (post-illumination chlorophyll fluorescence increase) | chr3:5356782-5358070 REVERSEmoderately similar to ( 307) loc_os03g38950 12003.m35300 protein expressed protein PGSC0003DMT400073694'	T
'1.1.40'	'PS.lightreaction.cyclic electron flow-chlororespiration'	'PGSC0003DMG400010958'	'NAD(P)H-quinone oxidoreductase subunit 5, chloroplastic | weakly similar to ( 170) ATCG01010 | Symbols: NDHF | Chloroplast encoded NADH dehydrogenase unit. | chrC:110398-112638 REVERSEmoderately similar to ( 241) NU5C_TOBAC NAD(P)H-quinone oxidoreductase chain 5, chloroplast (EC 1.6.5.-) (NAD(P)H dehydrogenase, chain 5) (NADH-plastoquinone oxidoreductase chain 5) - Nicotiana tabacum (Common toba…	T
'1.1.40'	'PS.lightreaction.cyclic electron flow-chlororespiration'	'PGSC0003DMG400029023'	'NADH dehydrogenase subunit 5 | moderately similar to ( 243) ATMG00665 | Symbols: NAD5B, NAD5.2, NAD5 | Mitochondrial NADH dehydrogenase subunit 5. The gene is trans-spliced from three different pre-cursors, NAD5a, NAD5b and NAD5c. | chrM:190740-190761 REVERSEmoderately similar to ( 260) NU5M_WHEAT NADH-ubiquinone oxidoreductase chain 5 (EC 1.6.5.3) (NADH dehydrogenase subunit 5) - Triticum aesti…	T
'1.1.40'	'PS.lightreaction.cyclic electron flow-chlororespiration'	'PGSC0003DMG400013335'	'Alternative oxidase | moderately similar to ( 455) AT4G22260 | Symbols: IM, IM1 | IM (IMMUTANS); alternative oxidase | chr4:11769967-11772350 REVERSEvery weakly similar to (83.2) AOX2_SOYBN Alternative oxidase 2, mitochondrial precursor (EC 1.-.-.-) - Glycine max (Soybean)moderately similar to ( 419) loc_os04g57320 12004.m79006 protein immutans protein, putative, expressedAOX AOX PGSC0003DMT4000…	T
'1.1.40'	'PS.lightreaction.cyclic electron flow-chlororespiration'	'PGSC0003DMG400012494'	'PGR5 1A, chloroplastic | moderately similar to ( 415) AT4G22890 | Symbols: PGR5-LIKE A | PGR5-LIKE A | chr4:12007157-12009175 FORWARDmoderately similar to ( 392) loc_os08g41460 12008.m080214 protein expressed protein PGSC0003DMT400032525'	T
'1.1.40'	'PS.lightreaction.cyclic electron flow-chlororespiration'	'PGSC0003DMG400013204'	'NADH-ubiquinone oxidoreductase 49 kDa subunit | moderately similar to ( 212) ATMG00510 | Symbols: NAD7 | NADH dehydrogenase subunit 7 | chrM:132071-138153 FORWARDmoderately similar to ( 225) NDUS2_NICSY NADH-ubiquinone oxidoreductase 49 kDa subunit (EC 1.6.5.3) (EC 1.6.99.3) (NADH dehydrogenase subunit 7) - Nicotiana sylvestris (Wood tobacco)moderately similar to ( 202) loc_osm1g00230 11706.m000…	T
'1.1.40'	'PS.lightreaction.cyclic electron flow-chlororespiration'	'PGSC0003DMG400030943'	'NADH-ubiquinone oxidoreductase 49 kDa subunit | moderately similar to ( 416) ATMG00510 | Symbols: NAD7 | NADH dehydrogenase subunit 7 | chrM:132071-138153 FORWARDmoderately similar to ( 438) NDUS2_NICSY NADH-ubiquinone oxidoreductase 49 kDa subunit (EC 1.6.5.3) (EC 1.6.99.3) (NADH dehydrogenase subunit 7) - Nicotiana sylvestris (Wood tobacco)moderately similar to ( 407) loc_osm1g00230 11706.m000…	T
'1.1.40'	'PS.lightreaction.cyclic electron flow-chlororespiration'	'PGSC0003DMG402008783'	'NAD(P)H-quinone oxidoreductase subunit 1, chloroplastic | weakly similar to ( 180) ATCG01100 | Symbols: NDHA | NADH dehydrogenase ND1 | chrC:119847-122009 REVERSEmoderately similar to ( 215) NU1C_SOLTU NAD(P)H-quinone oxidoreductase subunit 1, chloroplast (EC 1.6.5.-) (NAD(P)H dehydrogenase subunit 1) (NDH subunit 1) (NADH-plastoquinone oxidoreductase subunit 1) - Solanum tuberosum (Potato)weakl…	T
'1.1.40'	'PS.lightreaction.cyclic electron flow-chlororespiration'	'PGSC0003DMG400020529'	'NAD(P)H-quinone oxidoreductase subunit 5, chloroplastic | weakly similar to ( 177) ATCG01010 | Symbols: NDHF | Chloroplast encoded NADH dehydrogenase unit. | chrC:110398-112638 REVERSEmoderately similar to ( 211) NU5C_ATRBE NAD(P)H-quinone oxidoreductase chain 5, chloroplast (EC 1.6.5.-) (NAD(P)H dehydrogenase, chain 5) (NADH-plastoquinone oxidoreductase chain 5) - Atropa belladonna (Belladonna)…	T
'1.1.50'	'PS.lightreaction.NPQ'	''	''
'1.1.60'	'PS.lightreaction.state transition'	''	''
'1.1.70'	'PS.lightreaction.hydrogenase'	''	''
'1.1.70.1'	'PS.lightreaction.hydrogenase.FeFe-hydrogenase'	''	''
'1.1.70.2'	'PS.lightreaction.hydrogenase.NiFe-hydrogenase'	''	''
'1.1.99'	'PS.lightreaction.unspecified'	''	''
'1.1.99.1'	'PS.lightreaction.unspecified.TEF'	''	''
'1.1.1001'	'PS.lightreaction'	''	''
'1.1.1002'	'PS.lightreaction.binding proteins.Chlorophyll a'	''	''
'1.1.1003'	'PS.lightreaction.binding proteins.Chlorophyll b'	''	''
'1.1.1004'	'PS.lightreaction.PS II.PQ'	''	''
'1.2'	'PS.photorespiration'	'PGSC0003DMG401004821'	'Formyltetrahydrofolate deformylase | moderately similar to ( 399) AT4G17360 | Symbols: | formyltetrahydrofolate deformylase/ hydroxymethyl-, formyl- and related transferase/ methyltransferase | chr4:9703698-9705468 REVERSEmoderately similar to ( 360) loc_os03g01222 12003.m35587 protein formyltetrahydrofolate deformylase, putative, expressedpurU PurU PRK13011 purU PurN purN Formyl_trans_N PGSC000…	T
'1.2'	'PS.photorespiration'	'PGSC0003DMG401011882'	'Formyltetrahydrofolate deformylase | moderately similar to ( 462) AT5G47435 | Symbols: | formyltetrahydrofolate deformylase, putative | chr5:19241779-19243424 FORWARDmoderately similar to ( 457) loc_os03g01222 12003.m35587 protein formyltetrahydrofolate deformylase, putative, expressedPurU purU PRK13011 purU purN PurN Formyl_trans_N PGSC0003DMT400031009'	T
'1.2.1'	'PS.photorespiration.phosphoglycolate phosphatase'	'PGSC0003DMG400016181'	'4-nitrophenylphosphatase | moderately similar to ( 491) AT5G36790 | Symbols: | phosphoglycolate phosphatase, putative | chr5:14481229-14483730 REVERSEmoderately similar to ( 496) loc_os04g41340 12004.m09113 protein 4-nitrophenylphosphatase, putative, expressedNagD PRK10444 PGSC0003DMT400041729'	T
'1.2.2'	'PS.photorespiration.glycolate oxydase'	'PGSC0003DMG400007514'	'Glycolate oxidase | highly similar to ( 632) AT4G18360 | Symbols: | (S)-2-hydroxy-acid oxidase, peroxisomal, putative / glycolate oxidase, putative / short chain alpha-hydroxy acid oxidase, putative | chr4:10146627-10148386 REVERSEhighly similar to ( 621) GOX_SPIOL Peroxisomal (S)-2-hydroxy-acid oxidase (EC 1.1.3.15) (Glycolate oxidase) (GOX) (Short chain alpha-hydroxy acid oxidase) - Spinacia o…	T
'1.2.2'	'PS.photorespiration.glycolate oxydase'	'PGSC0003DMG400027654'	'Glycolate oxidase | highly similar to ( 650) AT3G14415 | Symbols: | (S)-2-hydroxy-acid oxidase, peroxisomal, putative / glycolate oxidase, putative / short chain alpha-hydroxy acid oxidase, putative | chr3:4818667-4820748 FORWARDhighly similar to ( 645) GOX_SPIOL Peroxisomal (S)-2-hydroxy-acid oxidase (EC 1.1.3.15) (Glycolate oxidase) (GOX) (Short chain alpha-hydroxy acid oxidase) - Spinacia ole…	T
'1.2.2'	'PS.photorespiration.glycolate oxydase'	'PGSC0003DMG400022890'	'(S)-2-hydroxy-acid oxidase | highly similar to ( 517) AT3G14130 | Symbols: | (S)-2-hydroxy-acid oxidase, peroxisomal, putative / glycolate oxidase, putative / short chain alpha-hydroxy acid oxidase, putative | chr3:4685844-4687852 REVERSEmoderately similar to ( 405) GOX_SPIOL Peroxisomal (S)-2-hydroxy-acid oxidase (EC 1.1.3.15) (Glycolate oxidase) (GOX) (Short chain alpha-hydroxy acid oxidase) -…	T
'1.2.2'	'PS.photorespiration.glycolate oxydase'	'PGSC0003DMG403022901'	'(S)-2-hydroxy-acid oxidase | highly similar to ( 554) AT3G14130 | Symbols: | (S)-2-hydroxy-acid oxidase, peroxisomal, putative / glycolate oxidase, putative / short chain alpha-hydroxy acid oxidase, putative | chr3:4685844-4687852 REVERSEmoderately similar to ( 434) GOX_SPIOL Peroxisomal (S)-2-hydroxy-acid oxidase (EC 1.1.3.15) (Glycolate oxidase) (GOX) (Short chain alpha-hydroxy acid oxidase) -…	T
'1.2.2'	'PS.photorespiration.glycolate oxydase'	'PGSC0003DMG400021248'	'Glycolate oxidase | highly similar to ( 632) AT3G14420 | Symbols: | (S)-2-hydroxy-acid oxidase, peroxisomal, putative / glycolate oxidase, putative / short chain alpha-hydroxy acid oxidase, putative | chr3:4821899-4823899 FORWARDhighly similar to ( 628) GOX_SPIOL Peroxisomal (S)-2-hydroxy-acid oxidase (EC 1.1.3.15) (Glycolate oxidase) (GOX) (Short chain alpha-hydroxy acid oxidase) - Spinacia ole…	T
'1.2.2'	'PS.photorespiration.glycolate oxydase'	'PGSC0003DMG402022901'	'Glycolate oxidase | moderately similar to ( 461) AT3G14150 | Symbols: | (S)-2-hydroxy-acid oxidase, peroxisomal, putative / glycolate oxidase, putative / short chain alpha-hydroxy acid oxidase, putative | chr3:4690667-4692679 REVERSEmoderately similar to ( 366) GOX_SPIOL Peroxisomal (S)-2-hydroxy-acid oxidase (EC 1.1.3.15) (Glycolate oxidase) (GOX) (Short chain alpha-hydroxy acid oxidase) - Spin…	T
'1.2.2'	'PS.photorespiration.glycolate oxydase'	'PGSC0003DMG401022901'	'(S)-2-hydroxy-acid oxidase | highly similar to ( 529) AT3G14130 | Symbols: | (S)-2-hydroxy-acid oxidase, peroxisomal, putative / glycolate oxidase, putative / short chain alpha-hydroxy acid oxidase, putative | chr3:4685844-4687852 REVERSEmoderately similar to ( 416) GOX_SPIOL Peroxisomal (S)-2-hydroxy-acid oxidase (EC 1.1.3.15) (Glycolate oxidase) (GOX) (Short chain alpha-hydroxy acid oxidase) -…	T
'1.2.3'	'PS.photorespiration.aminotransferases peroxisomal'	'PGSC0003DMG400004652'	'Serine-pyruvate aminotransferase | highly similar to ( 696) AT2G13360 | Symbols: AGT, AGT1 | AGT (ALANINE:GLYOXYLATE AMINOTRANSFERASE); alanine-glyoxylate transaminase/ serine-glyoxylate transaminase/ serine-pyruvate transaminase | chr2:5539417-5540902 REVERSEweakly similar to ( 102) SGAT_MAIZE Serine--glyoxylate aminotransferase (EC 2.6.1.45) (SGAT) (Alanine--glyoxylate aminotransferase) (EC 2.…	T
'1.2.4'	'PS.photorespiration.glycine cleavage'	''	''
'1.2.4.1'	'PS.photorespiration.glycine cleavage.P subunit'	''	''
'1.2.4.2'	'PS.photorespiration.glycine cleavage.T subunit'	''	''
'1.2.4.3'	'PS.photorespiration.glycine cleavage.L subunit'	''	''
'1.2.4.4'	'PS.photorespiration.glycine cleavage.H protein'	'PGSC0003DMG400002103'	'Mitochondrial glycine decarboxylase complex H-protein | moderately similar to ( 221) AT1G32470 | Symbols: | glycine cleavage system H protein, mitochondrial, putative | chr1:11739479-11740246 REVERSEmoderately similar to ( 234) GCSH_FLAPR Glycine cleavage system H protein, mitochondrial precursor - Flaveria pringleimoderately similar to ( 219) loc_os10g37180 12010.m06515 protein glycine cleavage…	T
'1.2.4.4'	'PS.photorespiration.glycine cleavage.H protein'	'PGSC0003DMG400020515'	'H-Protein | moderately similar to ( 229) AT2G35370 | Symbols: GDCH | GDCH; glycine dehydrogenase (decarboxylating) | chr2:14891239-14892050 FORWARDmoderately similar to ( 245) GCSH_FLAPR Glycine cleavage system H protein, mitochondrial precursor - Flaveria pringleimoderately similar to ( 225) loc_os10g37180 12010.m06515 protein glycine cleavage system H protein, mitochondrial precursor, putative…	T
'1.2.4.4'	'PS.photorespiration.glycine cleavage.H protein'	'PGSC0003DMG401010423'	'2-oxo acid dehydrogenase, lipoyl-binding site | moderately similar to ( 208) AT2G35120 | Symbols: | glycine cleavage system H protein, mitochondrial, putative | chr2:14805913-14807274 REVERSEweakly similar to ( 178) GCSH_ORYSA Glycine cleavage system H protein, mitochondrial precursor - Oryza sativa (Rice)moderately similar to ( 203) loc_os06g45670 12006.m09095 protein glycine cleavage system H …	T
'1.2.5'	'PS.photorespiration.serine hydroxymethyltransferase'	'PGSC0003DMG400004660'	'Serine hydroxymethyltransferase | highly similar to ( 853) AT4G13930 | Symbols: SHM4 | SHM4 (serine hydroxymethyltransferase 4); catalytic/ glycine hydroxymethyltransferase/ pyridoxal phosphate binding | chr4:8048013-8050021 REVERSEhighly similar to ( 547) GLYM_PEA Serine hydroxymethyltransferase, mitochondrial precursor (EC 2.1.2.1) (Serine methylase) (Glycine hydroxymethyltransferase) (SHMT) -…	T
'1.2.5'	'PS.photorespiration.serine hydroxymethyltransferase'	'PGSC0003DMG400002200'	'Serine hydroxymethyltransferase | highly similar to ( 835) AT4G32520 | Symbols: SHM3 | SHM3 (SERINE HYDROXYMETHYLTRANSFERASE 3); catalytic/ glycine hydroxymethyltransferase/ pyridoxal phosphate binding | chr4:15689642-15692334 REVERSEhighly similar to ( 569) GLYM_PEA Serine hydroxymethyltransferase, mitochondrial precursor (EC 2.1.2.1) (Serine methylase) (Glycine hydroxymethyltransferase) (SHMT)…	T
'1.2.5'	'PS.photorespiration.serine hydroxymethyltransferase'	'PGSC0003DMG400023799'	'Serine hydroxymethyltransferase | highly similar to ( 790) AT1G36370 | Symbols: SHM7 | SHM7 (serine hydroxymethyltransferase 7); catalytic/ glycine hydroxymethyltransferase/ pyridoxal phosphate binding | chr1:13696240-13698576 REVERSEmoderately similar to ( 477) GLYM_SOLTU Serine hydroxymethyltransferase, mitochondrial precursor (EC 2.1.2.1) (Serine methylase) (Glycine hydroxymethyltransferase) …	T
'1.2.5'	'PS.photorespiration.serine hydroxymethyltransferase'	'PGSC0003DMG400029389'	'Serine hydroxymethyltransferase | highly similar to ( 835) AT4G32520 | Symbols: SHM3 | SHM3 (SERINE HYDROXYMETHYLTRANSFERASE 3); catalytic/ glycine hydroxymethyltransferase/ pyridoxal phosphate binding | chr4:15689642-15692334 REVERSEhighly similar to ( 566) GLYM_SOLTU Serine hydroxymethyltransferase, mitochondrial precursor (EC 2.1.2.1) (Serine methylase) (Glycine hydroxymethyltransferase) (SHM…	T
'1.2.5'	'PS.photorespiration.serine hydroxymethyltransferase'	'PGSC0003DMG400010835'	'Serine hydroxymethyltransferase | weakly similar to ( 123) AT5G26780 | Symbols: SHM2 | SHM2 (SERINE HYDROXYMETHYLTRANSFERASE 2); catalytic/ glycine hydroxymethyltransferase/ pyridoxal phosphate binding | chr5:9418299-9421725 FORWARDweakly similar to ( 125) GLYM_PEA Serine hydroxymethyltransferase, mitochondrial precursor (EC 2.1.2.1) (Serine methylase) (Glycine hydroxymethyltransferase) (SHMT) -…	T
'1.2.5'	'PS.photorespiration.serine hydroxymethyltransferase'	'PGSC0003DMG400001035'	'Serine hydroxymethyltransferase | moderately similar to ( 249) AT4G32520 | Symbols: SHM3 | SHM3 (SERINE HYDROXYMETHYLTRANSFERASE 3); catalytic/ glycine hydroxymethyltransferase/ pyridoxal phosphate binding | chr4:15689642-15692334 REVERSEweakly similar to ( 186) GLYM_SOLTU Serine hydroxymethyltransferase, mitochondrial precursor (EC 2.1.2.1) (Serine methylase) (Glycine hydroxymethyltransferase) …	T
'1.2.5'	'PS.photorespiration.serine hydroxymethyltransferase'	'PGSC0003DMG400040081'	'Serine hydroxymethyltransferase | PGSC0003DMT400090510'	T
'1.2.5'	'PS.photorespiration.serine hydroxymethyltransferase'	'PGSC0003DMG400025248'	'Serine hydroxymethyltransferase | weakly similar to ( 182) AT5G26780 | Symbols: SHM2 | SHM2 (SERINE HYDROXYMETHYLTRANSFERASE 2); catalytic/ glycine hydroxymethyltransferase/ pyridoxal phosphate binding | chr5:9418299-9421725 FORWARDweakly similar to ( 179) GLYM_PEA Serine hydroxymethyltransferase, mitochondrial precursor (EC 2.1.2.1) (Serine methylase) (Glycine hydroxymethyltransferase) (SHMT) -…	T
'1.2.5'	'PS.photorespiration.serine hydroxymethyltransferase'	'PGSC0003DMG400015745'	'Serine hydroxymethyltransferase | highly similar to ( 868) AT4G13930 | Symbols: SHM4 | SHM4 (serine hydroxymethyltransferase 4); catalytic/ glycine hydroxymethyltransferase/ pyridoxal phosphate binding | chr4:8048013-8050021 REVERSEhighly similar to ( 550) GLYM_PEA Serine hydroxymethyltransferase, mitochondrial precursor (EC 2.1.2.1) (Serine methylase) (Glycine hydroxymethyltransferase) (SHMT) -…	T
'1.2.5'	'PS.photorespiration.serine hydroxymethyltransferase'	'PGSC0003DMG400006396'	'Serine hydroxymethyltransferase | highly similar to ( 843) AT5G26780 | Symbols: SHM2 | SHM2 (SERINE HYDROXYMETHYLTRANSFERASE 2); catalytic/ glycine hydroxymethyltransferase/ pyridoxal phosphate binding | chr5:9418299-9421725 FORWARDhighly similar to ( 853) GLYM_PEA Serine hydroxymethyltransferase, mitochondrial precursor (EC 2.1.2.1) (Serine methylase) (Glycine hydroxymethyltransferase) (SHMT) -…	T
'1.2.5'	'PS.photorespiration.serine hydroxymethyltransferase'	'PGSC0003DMG400030612'	'Serine hydroxymethyltransferase, mitochondrial | highly similar to ( 919) AT4G37930 | Symbols: SHM1, STM, SHMT1 | SHM1 (SERINE TRANSHYDROXYMETHYLTRANSFERASE 1); glycine hydroxymethyltransferase/ poly(U) binding | chr4:17831891-17834742 REVERSEnearly identical (1013) GLYM_SOLTU Serine hydroxymethyltransferase, mitochondrial precursor (EC 2.1.2.1) (Serine methylase) (Glycine hydroxymethyltransfera…	T
'1.2.6'	'PS.photorespiration.hydroxypyruvate reductase'	'PGSC0003DMG400007572'	'Hydroxyphenylpyruvate reductase | moderately similar to ( 371) AT1G79870 | Symbols: | oxidoreductase family protein | chr1:30044794-30045851 FORWARDvery weakly similar to (85.1) DHGY_CUCSA Glycerate dehydrogenase (EC 1.1.1.29) (NADH-dependent hydroxypyruvate reductase) (HPR) (GDH) - Cucumis sativus (Cucumber)moderately similar to ( 337) loc_os01g12830 12001.m43412 protein glyoxylate reductase, p…	T
'1.2.6'	'PS.photorespiration.hydroxypyruvate reductase'	'PGSC0003DMG400022729'	'Glycerate dehydrogenase | weakly similar to ( 179) AT1G12550 | Symbols: | oxidoreductase family protein | chr1:4274649-4275831 FORWARDvery weakly similar to (81.6) DHGY_CUCSA Glycerate dehydrogenase (EC 1.1.1.29) (NADH-dependent hydroxypyruvate reductase) (HPR) (GDH) - Cucumis sativus (Cucumber)weakly similar to ( 161) loc_os04g01674 12004.m05484 protein glyoxylate reductase, putative, expressed…	T
'1.2.6'	'PS.photorespiration.hydroxypyruvate reductase'	'PGSC0003DMG400006186'	'Hydroxypyruvate reductase | highly similar to ( 690) AT1G68010 | Symbols: HPR | HPR; glycerate dehydrogenase/ poly(U) binding | chr1:25493418-25495720 FORWARDhighly similar to ( 687) DHGY_CUCSA Glycerate dehydrogenase (EC 1.1.1.29) (NADH-dependent hydroxypyruvate reductase) (HPR) (GDH) - Cucumis sativus (Cucumber)highly similar to ( 684) loc_os02g01150 12002.m33493 protein hydroxypyruvate reduct…	T
'1.2.6'	'PS.photorespiration.hydroxypyruvate reductase'	'PGSC0003DMG400007573'	'Hydroxyphenylpyruvate reductase (HPPR) | moderately similar to ( 437) AT1G79870 | Symbols: | oxidoreductase family protein | chr1:30044794-30045851 FORWARDvery weakly similar to (94.4) DHGY_CUCSA Glycerate dehydrogenase (EC 1.1.1.29) (NADH-dependent hydroxypyruvate reductase) (HPR) (GDH) - Cucumis sativus (Cucumber)moderately similar to ( 409) loc_os01g12830 12001.m43412 protein glyoxylate reduc…	T
'1.2.6'	'PS.photorespiration.hydroxypyruvate reductase'	'PGSC0003DMG400022730'	'Glycerate dehydrogenase | moderately similar to ( 333) AT1G12550 | Symbols: | oxidoreductase family protein | chr1:4274649-4275831 FORWARDweakly similar to ( 103) DHGY_CUCSA Glycerate dehydrogenase (EC 1.1.1.29) (NADH-dependent hydroxypyruvate reductase) (HPR) (GDH) - Cucumis sativus (Cucumber)moderately similar to ( 313) loc_os04g01674 12004.m05484 protein glyoxylate reductase, putative, expres…	T
'1.2.7'	'PS.photorespiration.glycerate kinase'	'PGSC0003DMG400002559'	'D-glycerate 3-kinase, chloroplast | highly similar to ( 578) AT1G80380 | Symbols: | phosphoribulokinase/uridine kinase-related | chr1:30217895-30219784 FORWARDhighly similar to ( 553) loc_os01g48990 12001.m150688 protein protein Kinase C630.09c, putative, expressedCOG4240 PGSC0003DMT400006578'	T
'1.2.1001'	'PS.photorespiration.glycerate'	''	''
'1.2.1002'	'PS.photorepiration.glycolate'	''	''
'1.2.1003'	'PS.photorepiration.glycine'	''	''
'1.2.1004'	'PS.photorepiration.serine'	''	''
'1.2.1005'	'PS.photorepiration.glyoxylate'	''	''
'1.2.1006'	'PS.photorepiration.hydroxypyruvate'	''	''
'1.3'	'PS.calvin cycle'	'PGSC0003DMG400007286'	'CP12 | weakly similar to ( 108) AT3G62410 | Symbols: CP12-2, CP12 | CP12-2; protein binding | chr3:23091006-23091401 FORWARDweakly similar to ( 102) loc_os03g19380 12003.m07355 protein CP12-2, putative, expressedCP12 PGSC0003DMT400018798'	T
'1.3'	'PS.calvin cycle'	'PGSC0003DMG400009928'	'Conserved gene of unknown function | weakly similar to ( 110) AT1G76560 | Symbols: CP12-3 | CP12-3 | chr1:28728285-28728689 FORWARDvery weakly similar to (86.3) loc_os08g40240 12008.m08004 protein CP12, putative, expressed PGSC0003DMT400025712'	T
'1.3.1'	'PS.calvin cycle.rubisco large subunit'	'PGSC0003DMG400033037'	'Ribulose bisphosphate carboxylase large chain | highly similar to ( 733) ATCG00490 | Symbols: RBCL | large subunit of RUBISCO. Protein is tyrosine-phosphorylated and its phosphorylation state is modulated in response to ABA in Arabidopsis thaliana seeds. | chrC:54958-56397 FORWARDhighly similar to ( 768) RBL_TOBAC Ribulose bisphosphate carboxylase large chain precursor (EC 4.1.1.39) (RuBisCO lar…	T
'1.3.2'	'PS.calvin cycle.rubisco small subunit'	'PGSC0003DMG400019584'	'Ribulose bisphosphate carboxylase small chain 1, chloroplastic | moderately similar to ( 272) AT5G38410 | Symbols: | ribulose bisphosphate carboxylase small chain 3B / RuBisCO small subunit 3B (RBCS-3B) (ATS3B) | chr5:15377501-15378306 REVERSEmoderately similar to ( 346) RBS1_SOLTU Ribulose bisphosphate carboxylase small chain 1, chloroplast precursor (EC 4.1.1.39) (RuBisCO small subunit 1) - So…	T
'1.3.2'	'PS.calvin cycle.rubisco small subunit'	'PGSC0003DMG400024182'	'Ribulose bisphosphate carboxylase small chain C, chloroplastic | moderately similar to ( 277) AT5G38420 | Symbols: | ribulose bisphosphate carboxylase small chain 2B / RuBisCO small subunit 2B (RBCS-2B) (ATS2B) | chr5:15381203-15381978 REVERSEmoderately similar to ( 354) RBS0_SOLTU Ribulose bisphosphate carboxylase small chain C, chloroplast precursor (EC 4.1.1.39) (RuBisCO small subunit C) - So…	T
'1.3.2'	'PS.calvin cycle.rubisco small subunit'	'PGSC0003DMG400004097'	'Ribulose bisphosphate carboxylase small chain | weakly similar to ( 191) AT5G38410 | Symbols: | ribulose bisphosphate carboxylase small chain 3B / RuBisCO small subunit 3B (RBCS-3B) (ATS3B) | chr5:15377501-15378306 REVERSEweakly similar to ( 198) RBS_LACSA Ribulose bisphosphate carboxylase small chain, chloroplast precursor (EC 4.1.1.39) (RuBisCO small subunit) - Lactuca sativa (Garden lettuce)m…	T
'1.3.2'	'PS.calvin cycle.rubisco small subunit'	'PGSC0003DMG400026409'	'Ribulose bisphosphate carboxylase small chain 2B, chloroplastic | moderately similar to ( 273) AT5G38410 | Symbols: | ribulose bisphosphate carboxylase small chain 3B / RuBisCO small subunit 3B (RBCS-3B) (ATS3B) | chr5:15377501-15378306 REVERSEmoderately similar to ( 338) RBSB_SOLTU Ribulose bisphosphate carboxylase small chain 2B, chloroplast precursor (EC 4.1.1.39) (RuBisCO small subunit 2B) -…	T
'1.3.2'	'PS.calvin cycle.rubisco small subunit'	'PGSC0003DMG400012666'	'Ribulose bisphosphate carboxylase small chain 2C, chloroplastic | moderately similar to ( 280) AT5G38410 | Symbols: | ribulose bisphosphate carboxylase small chain 3B / RuBisCO small subunit 3B (RBCS-3B) (ATS3B) | chr5:15377501-15378306 REVERSEmoderately similar to ( 353) RBSC_SOLTU Ribulose bisphosphate carboxylase small chain 2C, chloroplast precursor (EC 4.1.1.39) (RuBisCO small subunit 2C) -…	T
'1.3.3'	'PS.calvin cycle.phosphoglycerate kinase'	'PGSC0003DMG400022119'	'Phosphoglycerate kinase | highly similar to ( 666) AT1G79550 | Symbols: PGK | PGK (PHOSPHOGLYCERATE KINASE); phosphoglycerate kinase | chr1:29924347-29926295 REVERSEhighly similar to ( 710) PGKY_TOBAC Phosphoglycerate kinase, cytosolic (EC 2.7.2.3) - Nicotiana tabacum (Common tobacco)highly similar to ( 635) loc_os05g41640 12005.m08338 protein phosphoglycerate kinase, chloroplast precursor, puta…	T
'1.3.3'	'PS.calvin cycle.phosphoglycerate kinase'	'PGSC0003DMG400031121'	'Methyltransferase | moderately similar to ( 327) AT5G17660 | Symbols: | tRNA (guanine-N7-)-methyltransferase | chr5:5818778-5820811 REVERSEmoderately similar to ( 325) loc_os01g35170 12001.m09819 protein tRNA (guanine-N(1)-)-methyltransferase, putative, expressedtrmB Methyltransf_4 COG0220 PGSC0003DMT400079907'	T
'1.3.3'	'PS.calvin cycle.phosphoglycerate kinase'	'PGSC0003DMG400003882'	'Phosphoglycerate kinase | weakly similar to ( 182) AT3G12780 | Symbols: PGK1 | PGK1 (PHOSPHOGLYCERATE KINASE 1); phosphoglycerate kinase | chr3:4061127-4063140 REVERSEweakly similar to ( 181) PGKH_TOBAC Phosphoglycerate kinase, chloroplast precursor (EC 2.7.2.3) - Nicotiana tabacum (Common tobacco)moderately similar to ( 388) loc_os10g30550 12010.m05915 protein phosphoglycerate kinase, chloropla…	T
'1.3.3'	'PS.calvin cycle.phosphoglycerate kinase'	'PGSC0003DMG400022118'	'Phosphoglycerate kinase | highly similar to ( 716) AT1G56190 | Symbols: | phosphoglycerate kinase, putative | chr1:21028622-21030454 FORWARDhighly similar to ( 806) PGKH_TOBAC Phosphoglycerate kinase, chloroplast precursor (EC 2.7.2.3) - Nicotiana tabacum (Common tobacco)highly similar to ( 690) loc_os05g41640 12005.m08338 protein phosphoglycerate kinase, chloroplast precursor, putative, express…	T
'1.3.4'	'PS.calvin cycle.GAP'	'PGSC0003DMG400011530'	'Glyceraldehyde-3-phosphate dehydrogenase A, chloroplastic | highly similar to ( 605) AT1G12900 | Symbols: GAPA-2 | GAPA-2 (GLYCERALDEHYDE 3-PHOSPHATE DEHYDROGENASE A SUBUNIT 2); NAD or NADH binding / binding / catalytic/ glyceraldehyde-3-phosphate dehydrogenase (phosphorylating)/ glyceraldehyde-3-phosphate dehydrogenase | chr1:4392634-4393850 REVERSEhighly similar to ( 642) G3PA_TOBAC Glyceralde…	T
'1.3.4'	'PS.calvin cycle.GAP'	'PGSC0003DMG400029406'	'Glyceraldehyde-3-phosphate dehydrogenase B subunit | highly similar to ( 729) AT1G42970 | Symbols: GAPB | GAPB (GLYCERALDEHYDE-3-PHOSPHATE DEHYDROGENASE B SUBUNIT); glyceraldehyde-3-phosphate dehydrogenase (NADP+)/ glyceraldehyde-3-phosphate dehydrogenase | chr1:16127552-16129584 FORWARDhighly similar to ( 720) G3PB_PEA Glyceraldehyde-3-phosphate dehydrogenase B, chloroplast precursor (EC 1.2.1.…	T
'1.3.4'	'PS.calvin cycle.GAP'	'PGSC0003DMG400036713'	'Glyceraldehyde-3-phosphate dehydrogenase | moderately similar to ( 279) AT1G12900 | Symbols: GAPA-2 | GAPA-2 (GLYCERALDEHYDE 3-PHOSPHATE DEHYDROGENASE A SUBUNIT 2); NAD or NADH binding / binding / catalytic/ glyceraldehyde-3-phosphate dehydrogenase (phosphorylating)/ glyceraldehyde-3-phosphate dehydrogenase | chr1:4392634-4393850 REVERSEmoderately similar to ( 325) G3PA_TOBAC Glyceraldehyde-3-ph…	T
'1.3.4'	'PS.calvin cycle.GAP'	'PGSC0003DMG400009992'	'Glyceraldehyde-3-phosphate dehydrogenase B subunit | highly similar to ( 700) AT1G42970 | Symbols: GAPB | GAPB (GLYCERALDEHYDE-3-PHOSPHATE DEHYDROGENASE B SUBUNIT); glyceraldehyde-3-phosphate dehydrogenase (NADP+)/ glyceraldehyde-3-phosphate dehydrogenase | chr1:16127552-16129584 FORWARDhighly similar to ( 715) G3PB_PEA Glyceraldehyde-3-phosphate dehydrogenase B, chloroplast precursor (EC 1.2.1.…	T
'1.3.4'	'PS.calvin cycle.GAP'	'PGSC0003DMG400011132'	'NADP-dependent glyceraldehyde-3-phosphate dehydrogenase | highly similar to ( 924) AT2G24270 | Symbols: ALDH11A3 | ALDH11A3; 3-chloroallyl aldehyde dehydrogenase/ glyceraldehyde-3-phosphate dehydrogenase (NADP+) | chr2:10327325-10329601 REVERSEhighly similar to ( 972) GAPN_NICPL NADP-dependent glyceraldehyde-3-phosphate dehydrogenase (EC 1.2.1.9) (Non-phosphorylating glyceraldehyde 3-phosphate d…	T
'1.3.5'	'PS.calvin cycle.TPI'	'PGSC0003DMG400004436'	'Triosephosphate isomerase, chloroplastic | moderately similar to ( 467) AT2G21170 | Symbols: TIM | TIM (TRIOSEPHOSPHATE ISOMERASE); catalytic/ triose-phosphate isomerase | chr2:9071047-9073106 REVERSEmoderately similar to ( 495) TPIC_SPIOL Triosephosphate isomerase, chloroplast precursor (EC 5.3.1.1) (TIM) (Triose-phosphate isomerase) - Spinacia oleracea (Spinach)moderately similar to ( 456) loc…	T
'1.3.5'	'PS.calvin cycle.TPI'	'PGSC0003DMG400001595'	'Triosephosphate isomerase, chloroplastic | moderately similar to ( 465) AT2G21170 | Symbols: TIM | TIM (TRIOSEPHOSPHATE ISOMERASE); catalytic/ triose-phosphate isomerase | chr2:9071047-9073106 REVERSEhighly similar to ( 509) TPIC_SPIOL Triosephosphate isomerase, chloroplast precursor (EC 5.3.1.1) (TIM) (Triose-phosphate isomerase) - Spinacia oleracea (Spinach)moderately similar to ( 444) loc_os0…	T
'1.3.5'	'PS.calvin cycle.TPI'	'PGSC0003DMG400027745'	'Triosephosphate isomerase | moderately similar to ( 394) AT3G55440 | Symbols: ATCTIMC, TPI | TPI (TRIOSEPHOSPHATE ISOMERASE); triose-phosphate isomerase | chr3:20553794-20556078 FORWARDmoderately similar to ( 419) TPIS_PETHY Triosephosphate isomerase, cytosolic (EC 5.3.1.1) (TIM) (Triose-phosphate isomerase) - Petunia hybrida (Petunia)moderately similar to ( 387) loc_os01g05490 12001.m42862 prot…	T
'1.3.5'	'PS.calvin cycle.TPI'	'PGSC0003DMG400011518'	'R2 late blight resistance protein | weakly similar to ( 154) AT2G21170 | Symbols: TIM | TIM (TRIOSEPHOSPHATE ISOMERASE); catalytic/ triose-phosphate isomerase | chr2:9071047-9073106 REVERSEweakly similar to ( 160) TPIC_SPIOL Triosephosphate isomerase, chloroplast precursor (EC 5.3.1.1) (TIM) (Triose-phosphate isomerase) - Spinacia oleracea (Spinach)weakly similar to ( 142) loc_os09g36450 12009.m…	T
'1.3.6'	'PS.calvin cycle.aldolase'	'PGSC0003DMG400003123'	'Fructose-bisphosphate aldolase | highly similar to ( 684) AT4G38970 | Symbols: | fructose-bisphosphate aldolase, putative | chr4:18163769-18165659 REVERSEhighly similar to ( 661) ALFC_ORYSA Fructose-bisphosphate aldolase, chloroplast precursor (EC 4.1.2.13) (ALDP) - Oryza sativa (Rice)highly similar to ( 661) loc_os11g07020 12011.m28744 protein fructose-bisphosphate aldolase, chloroplast precurs…	T
'1.3.6'	'PS.calvin cycle.aldolase'	'PGSC0003DMG400003548'	'Fructose-bisphosphate aldolase | highly similar to ( 672) AT4G38970 | Symbols: | fructose-bisphosphate aldolase, putative | chr4:18163769-18165659 REVERSEhighly similar to ( 641) ALFC_ORYSA Fructose-bisphosphate aldolase, chloroplast precursor (EC 4.1.2.13) (ALDP) - Oryza sativa (Rice)highly similar to ( 641) loc_os11g07020 12011.m28744 protein fructose-bisphosphate aldolase, chloroplast precurs…	T
'1.3.6'	'PS.calvin cycle.aldolase'	'PGSC0003DMG400030565'	'Fructose-bisphosphate aldolase | highly similar to ( 644) AT2G01140 | Symbols: | fructose-bisphosphate aldolase, putative | chr2:95006-96491 REVERSEhighly similar to ( 588) ALFC_PEA Fructose-bisphosphate aldolase 1, chloroplast precursor (EC 4.1.2.13) (Fragment) - Pisum sativum (Garden pea)highly similar to ( 634) loc_os01g02880 12001.m06927 protein fructose-bisphosphate aldolase, chloroplast pr…	T
'1.3.6'	'PS.calvin cycle.aldolase'	'PGSC0003DMG400002675'	'Fructose-bisphosphate aldolase | highly similar to ( 604) AT2G36460 | Symbols: | fructose-bisphosphate aldolase, putative | chr2:15296929-15297732 REVERSEhighly similar to ( 600) ALF_ORYSA Fructose-bisphosphate aldolase cytoplasmic isozyme (EC 4.1.2.13) (Gravity-specific protein GSC 233) - Oryza sativa (Rice)highly similar to ( 600) loc_os05g33380 12005.m07570 protein fructose-bisphosphate aldol…	T
'1.3.6'	'PS.calvin cycle.aldolase'	'PGSC0003DMG400022263'	'Fructose-bisphosphate aldolase | highly similar to ( 575) AT4G26530 | Symbols: | fructose-bisphosphate aldolase, putative | chr4:13391566-13392937 FORWARDhighly similar to ( 572) ALF1_PEA Fructose-bisphosphate aldolase, cytoplasmic isozyme 1 (EC 4.1.2.13) - Pisum sativum (Garden pea)highly similar to ( 543) loc_os06g40640 12006.m091735 protein fructose-bisphosphate aldolase, cytoplasmic isozyme …	T
'1.3.6'	'PS.calvin cycle.aldolase'	'PGSC0003DMG400012012'	'Fructose-bisphosphate aldolase | highly similar to ( 672) AT4G38970 | Symbols: | fructose-bisphosphate aldolase, putative | chr4:18163769-18165659 REVERSEhighly similar to ( 647) ALFC_ORYSA Fructose-bisphosphate aldolase, chloroplast precursor (EC 4.1.2.13) (ALDP) - Oryza sativa (Rice)highly similar to ( 647) loc_os11g07020 12011.m28744 protein fructose-bisphosphate aldolase, chloroplast precurs…	T
'1.3.6'	'PS.calvin cycle.aldolase'	'PGSC0003DMG400028261'	'Fructose-bisphosphate aldolase | highly similar to ( 599) AT3G52930 | Symbols: | fructose-bisphosphate aldolase, putative | chr3:19627383-19628874 REVERSEhighly similar to ( 602) ALF_ORYSA Fructose-bisphosphate aldolase cytoplasmic isozyme (EC 4.1.2.13) (Gravity-specific protein GSC 233) - Oryza sativa (Rice)highly similar to ( 602) loc_os05g33380 12005.m07570 protein fructose-bisphosphate aldol…	T
'1.3.7'	'PS.calvin cycle.FBPase'	'PGSC0003DMG400020363'	'Fructose-1,6-bisphosphatase | highly similar to ( 617) AT3G54050 | Symbols: | fructose-1,6-bisphosphatase, putative / D-fructose-1,6-bisphosphate 1-phosphohydrolase, putative / FBPase, putative | chr3:20016951-20018527 FORWARDhighly similar to ( 620) F16P1_BRANA Fructose-1,6-bisphosphatase, chloroplast precursor (EC 3.1.3.11) (D-fructose-1,6-bisphosphate 1-phosphohydrolase) (FBPase) - Brassica n…	T
'1.3.7'	'PS.calvin cycle.FBPase'	'PGSC0003DMG400010788'	'Fructose-1,6-bisphosphatase, cytosolic | highly similar to ( 605) AT1G43670 | Symbols: | fructose-1,6-bisphosphatase, putative / D-fructose-1,6-bisphosphate 1-phosphohydrolase, putative / FBPase, putative | chr1:16468184-16470347 FORWARDhighly similar to ( 642) F16P2_SOLTU Fructose-1,6-bisphosphatase, cytosolic (EC 3.1.3.11) (D-fructose-1,6-bisphosphate 1-phosphohydrolase) (FBPase) (CY-F1) - Sol…	T
'1.3.7'	'PS.calvin cycle.FBPase'	'PGSC0003DMG400024109'	'Fructose-1,6-bisphosphatase, cytosolic | highly similar to ( 595) AT1G43670 | Symbols: | fructose-1,6-bisphosphatase, putative / D-fructose-1,6-bisphosphate 1-phosphohydrolase, putative / FBPase, putative | chr1:16468184-16470347 FORWARDhighly similar to ( 673) F16P2_SOLTU Fructose-1,6-bisphosphatase, cytosolic (EC 3.1.3.11) (D-fructose-1,6-bisphosphate 1-phosphohydrolase) (FBPase) (CY-F1) - Sol…	T
'1.3.7'	'PS.calvin cycle.FBPase'	'PGSC0003DMG400019189'	'Fructose-1,6-bisphosphatase | highly similar to ( 601) AT3G54050 | Symbols: | fructose-1,6-bisphosphatase, putative / D-fructose-1,6-bisphosphate 1-phosphohydrolase, putative / FBPase, putative | chr3:20016951-20018527 FORWARDhighly similar to ( 603) F16P1_BRANA Fructose-1,6-bisphosphatase, chloroplast precursor (EC 3.1.3.11) (D-fructose-1,6-bisphosphate 1-phosphohydrolase) (FBPase) - Brassica n…	T
'1.3.7'	'PS.calvin cycle.FBPase'	'PGSC0003DMG400033584'	'Fructose-1,6-bisphosphatase | highly similar to ( 514) AT5G64380 | Symbols: | fructose-1,6-bisphosphatase family protein | chr5:25741342-25743024 FORWARDmoderately similar to ( 265) F16P1_BRANA Fructose-1,6-bisphosphatase, chloroplast precursor (EC 3.1.3.11) (D-fructose-1,6-bisphosphate 1-phosphohydrolase) (FBPase) - Brassica napus (Rape)highly similar to ( 509) loc_os06g45370 12006.m09064 prote…	T
'1.3.7'	'PS.calvin cycle.FBPase'	'PGSC0003DMG400019188'	'Chloroplast fructose-1,6-bisphosphatase I | highly similar to ( 508) AT3G54050 | Symbols: | fructose-1,6-bisphosphatase, putative / D-fructose-1,6-bisphosphate 1-phosphohydrolase, putative / FBPase, putative | chr3:20016951-20018527 FORWARDhighly similar to ( 520) F16P1_ORYSA Fructose-1,6-bisphosphatase, chloroplast precursor (EC 3.1.3.11) (D-fructose-1,6-bisphosphate 1-phosphohydrolase) (FBPase…	T
'1.3.8'	'PS.calvin cycle.transketolase'	'PGSC0003DMG400014756'	'Transketolase | highly similar to ( 702) AT3G60750 | Symbols: | transketolase, putative | chr3:22454004-22456824 FORWARDhighly similar to ( 706) TKTC_SOLTU Transketolase, chloroplast precursor (EC 2.2.1.1) (TK) - Solanum tuberosum (Potato)highly similar to ( 721) loc_os06g04270 12006.m05156 protein transketolase, chloroplast precursor, putative, expressedTktA PRK05899 PRK12753 PRK12754 Transketo…	T
'1.3.8'	'PS.calvin cycle.transketolase'	'PGSC0003DMG400022088'	'Transketolase, chloroplastic | nearly identical (1209) AT2G45290 | Symbols: | transketolase, putative | chr2:18672737-18675589 FORWARDnearly identical (1406) TKTC_SOLTU Transketolase, chloroplast precursor (EC 2.2.1.1) (TK) - Solanum tuberosum (Potato)nearly identical (1213) loc_os06g04270 12006.m05156 protein transketolase, chloroplast precursor, putative, expressedTktA PRK05899 PRK12753 PRK127…	T
'1.3.8'	'PS.calvin cycle.transketolase'	'PGSC0003DMG400007019'	'Transketolase 1 | nearly identical (1177) AT2G45290 | Symbols: | transketolase, putative | chr2:18672737-18675589 FORWARDnearly identical (1262) TKTC_SOLTU Transketolase, chloroplast precursor (EC 2.2.1.1) (TK) - Solanum tuberosum (Potato)nearly identical (1202) loc_os06g04270 12006.m05156 protein transketolase, chloroplast precursor, putative, expressedTktA PRK05899 PRK12753 PRK12754 Transketol…	T
'1.3.9'	'PS.calvin cycle.seduheptulose bisphosphatase'	'PGSC0003DMG400027125'	'Chloroplast sedoheptulose-1,7-bisphosphatase | highly similar to ( 604) AT3G55800 | Symbols: SBPASE | SBPASE (sedoheptulose-bisphosphatase); phosphoric ester hydrolase/ sedoheptulose-bisphosphatase | chr3:20709640-20711421 FORWARDhighly similar to ( 622) S17P_SPIOL Sedoheptulose-1,7-bisphosphatase, chloroplast precursor (EC 3.1.3.37) (Sedoheptulose-bisphosphatase) (SBPase) (SED(1,7)P2ase) - Spin…	T
'1.3.10'	'PS.calvin cycle.Rib5P Isomerase'	''	''
'1.3.11'	'PS.calvin cycle.RPE'	'PGSC0003DMG400019521'	'Ribulose-phosphate 3-epimerase, chloroplastic | moderately similar to ( 450) AT5G61410 | Symbols: RPE | RPE; catalytic/ ribulose-phosphate 3-epimerase | chr5:24684085-24685836 REVERSEhighly similar to ( 518) RPE_SOLTU Ribulose-phosphate 3-epimerase, chloroplast precursor (EC 5.1.3.1) (Pentose-5-phosphate 3-epimerase) (PPE) (RPE) (R5P3E) (Fragment) - Solanum tuberosum (Potato)moderately similar t…	T
'1.3.12'	'PS.calvin cycle.PRK'	'PGSC0003DMG400009317'	'Phosphoribulokinase | highly similar to ( 688) AT1G32060 | Symbols: PRK | PRK (PHOSPHORIBULOKINASE); ATP binding / phosphoribulokinase/ protein binding | chr1:11532668-11534406 FORWARDhighly similar to ( 709) KPPR_WHEAT Phosphoribulokinase, chloroplast precursor (EC 2.7.1.19) (Phosphopentokinase) (PRKase) (PRK) - Triticum aestivum (Wheat)highly similar to ( 709) loc_os02g47020 12002.m09738 prote…	T
'1.3.13'	'PS.calvin cycle.rubisco interacting'	'PGSC0003DMG400012780'	'PTAC14 | weakly similar to ( 134) AT4G20130 | Symbols: PTAC14 | PTAC14 (PLASTID TRANSCRIPTIONALLY ACTIVE14) | chr4:10878914-10881697 FORWARDweakly similar to ( 128) loc_os05g50980 12005.m09165 protein SET domain containing protein, expressed PGSC0003DMT400033273'	T
'1.3.13'	'PS.calvin cycle.rubisco interacting'	'PGSC0003DMG400025352'	'Chitinase 1 | very weakly similar to (90.5) RUAP_SOYBN RuBisCO-associated protein - Glycine max (Soybean)moderately similar to ( 276) loc_os10g28050 12010.m05688 protein chitinase 2, putative, expressed PGSC0003DMT400065226'	T
'1.3.13'	'PS.calvin cycle.rubisco interacting'	'PGSC0003DMG400015523'	'Chitinase 1 | very weakly similar to (86.7) RUAP_SOYBN RuBisCO-associated protein - Glycine max (Soybean)moderately similar to ( 291) loc_os10g28050 12010.m05688 protein chitinase 2, putative, expressed PGSC0003DMT400040116'	T
'1.3.13'	'PS.calvin cycle.rubisco interacting'	'PGSC0003DMG400028394'	'Ribulose-1,5 bisphosphate carboxylase/oxygenase large subunit N-methyltransferase, chloroplastic | highly similar to ( 526) AT1G14030 | Symbols: | ribulose-1,5 bisphosphate carboxylase oxygenase large subunit N-methyltransferase, putative | chr1:4805493-4807440 REVERSEhighly similar to ( 762) RBCMT_TOBAC Ribulose-1,5 bisphosphate carboxylase/oxygenase large subunit N-methyltransferase, chloropla…	T
'1.3.13'	'PS.calvin cycle.rubisco interacting'	'PGSC0003DMG401007333'	'PTAC14 | highly similar to ( 648) AT4G20130 | Symbols: PTAC14 | PTAC14 (PLASTID TRANSCRIPTIONALLY ACTIVE14) | chr4:10878914-10881697 FORWARDhighly similar to ( 559) loc_os05g50980 12005.m09165 protein SET domain containing protein, expressed PGSC0003DMT400018911'	T
'1.3.13'	'PS.calvin cycle.rubisco interacting'	'PGSC0003DMG400040587'	'Rubisco activase | weakly similar to ( 101) RCA2_TOBAC Ribulose bisphosphate carboxylase/oxygenase activase 2, chloroplast precursor (RuBisCO activase 2) (RA 2) - Nicotiana tabacum (Common tobacco)very weakly similar to (93.2) loc_os11g47970 12011.m28706 protein ribulose bisphosphate carboxylase/oxygenase activase, chloroplast precursor, putative, expressed PGSC0003DMT400091016'	T
'1.3.13'	'PS.calvin cycle.rubisco interacting'	'PGSC0003DMG400025353'	'Chitinase 1 | very weakly similar to (96.3) RUAP_SOYBN RuBisCO-associated protein - Glycine max (Soybean)moderately similar to ( 271) loc_os10g28050 12010.m05688 protein chitinase 2, putative, expressed PGSC0003DMT400065227'	T
'1.3.13'	'PS.calvin cycle.rubisco interacting'	'PGSC0003DMG400014221'	'Ribulose bisphosphate carboxylase/oxygenase activase, chloroplast | moderately similar to ( 446) AT1G73110 | Symbols: | ribulose bisphosphate carboxylase/oxygenase activase, putative / RuBisCO activase, putative | chr1:27494344-27496844 REVERSEmoderately similar to ( 285) RCA_ORYSA Ribulose bisphosphate carboxylase/oxygenase activase, chloroplast precursor (RuBisCO activase) (RA) - Oryza sativa …	T
'1.3.13'	'PS.calvin cycle.rubisco interacting'	'PGSC0003DMG400011072'	'Ribulose bisphosphate carboxylase/oxygenase activase 1, chloroplastic | highly similar to ( 706) AT2G39730 | Symbols: RCA | RCA (RUBISCO ACTIVASE); ADP binding / ATP binding / enzyme regulator/ ribulose-1,5-bisphosphate carboxylase/oxygenase activator | chr2:16571174-16573345 REVERSEhighly similar to ( 790) RCA1_TOBAC Ribulose bisphosphate carboxylase/oxygenase activase 1, chloroplast precursor …	T
'1.3.13'	'PS.calvin cycle.rubisco interacting'	'PGSC0003DMG400028348'	'Ribulose-1,5 bisphosphate carboxylase/oxygenase large subunit N-methyltransferase, chloroplastic | highly similar to ( 599) AT1G14030 | Symbols: | ribulose-1,5 bisphosphate carboxylase oxygenase large subunit N-methyltransferase, putative | chr1:4805493-4807440 REVERSEhighly similar to ( 830) RBCMT_TOBAC Ribulose-1,5 bisphosphate carboxylase/oxygenase large subunit N-methyltransferase, chloropla…	T
'1.3.13'	'PS.calvin cycle.rubisco interacting'	'PGSC0003DMG400019149'	'Ribulose bisphosphate carboxylase/oxygenase activase, chloroplastic | highly similar to ( 701) AT2G39730 | Symbols: RCA | RCA (RUBISCO ACTIVASE); ADP binding / ATP binding / enzyme regulator/ ribulose-1,5-bisphosphate carboxylase/oxygenase activator | chr2:16571174-16573345 REVERSEhighly similar to ( 820) RCA2_TOBAC Ribulose bisphosphate carboxylase/oxygenase activase 2, chloroplast precursor (R…	T
'1.3.1001'	'PS.calvin cycle.ribulose-1,5-bisP'	''	''
'1.3.1002'	'PS.calvin cycle'	''	''
'1.3.1003'	'PS.calvin cycle'	''	''
'1.3.1004'	'PS.calvin cycle'	''	''
'1.3.1005'	'PS.calvin cycle'	''	''
'1.3.1006'	'PS.calvin cycle'	''	''
'1.3.1007'	'PS.calvin cycle'	''	''
'1.4'	'PS.reductive PP'	''	''
'1.5'	'PS.carbon concentrating mechanism'	''	''
'1.5.1'	'PS.carbon concentrating mechanism.C4'	''	''
'1.5.2'	'PS.carbon concentrating mechanism.CAM'	''	''
'1.5.3'	'PS.carbon concentrating mechanism.algal'	''	''
'2'	'major CHO metabolism'	''	''
'2.1'	'major CHO metabolism.synthesis'	''	''
'2.1.1'	'major CHO metabolism.synthesis.sucrose'	''	''
'2.1.1.1'	'major CHO metabolism.synthesis.sucrose.SPS'	'PGSC0003DMG400029892'	'Sucrose phosphate synthase | highly similar to ( 604) AT5G11110 | Symbols: SPS1, ATSPS2F, KNS2 | ATSPS2F (SUCROSE PHOSPHATE SYNTHASE 2F); sucrose-phosphate synthase | chr5:3536426-3540901 FORWARDhighly similar to ( 625) SPS_SPIOL Sucrose-phosphate synthase (EC 2.4.1.14) (UDP-glucose-fructose-phosphate glucosyltransferase) - Spinacia oleracea (Spinach)highly similar to ( 516) loc_os08g20660 12008…	T
'2.1.1.1'	'major CHO metabolism.synthesis.sucrose.SPS'	'PGSC0003DMG400026428'	'Sucrose-phosphate synthase isoform B | nearly identical (1578) AT1G04920 | Symbols: ATSPS3F | ATSPS3F (sucrose phosphate synthase 3F); sucrose-phosphate synthase/ transferase, transferring glycosyl groups | chr1:1391674-1395756 REVERSEnearly identical (1458) SPS_MAIZE Sucrose-phosphate synthase (EC 2.4.1.14) (UDP-glucose-fructose-phosphate glucosyltransferase) - Zea mays (Maize)nearly identical …	T
'2.1.1.1'	'major CHO metabolism.synthesis.sucrose.SPS'	'PGSC0003DMG402019060'	'Sucrose-phosphate synthase isoform C | highly similar to ( 741) AT4G10120 | Symbols: ATSPS4F | ATSPS4F; transferase, transferring glycosyl groups | chr4:6315033-6319785 FORWARDhighly similar to ( 541) SPS_SPIOL Sucrose-phosphate synthase (EC 2.4.1.14) (UDP-glucose-fructose-phosphate glucosyltransferase) - Spinacia oleracea (Spinach)highly similar to ( 590) loc_os11g12810 12011.m05473 protein suc…	T
'2.1.1.1'	'major CHO metabolism.synthesis.sucrose.SPS'	'PGSC0003DMG401019060'	'Sucrose-phosphate synthase isoform C | moderately similar to ( 213) AT4G10120 | Symbols: ATSPS4F | ATSPS4F; transferase, transferring glycosyl groups | chr4:6315033-6319785 FORWARDmoderately similar to ( 202) SPS_ORYSA Probable sucrose-phosphate synthase (EC 2.4.1.14) (UDP-glucose-fructose-phosphate glucosyltransferase) - Oryza sativa (Rice)moderately similar to ( 202) loc_os01g69030 12001.m1508…	T
'2.1.1.1'	'major CHO metabolism.synthesis.sucrose.SPS'	'PGSC0003DMG400027936'	'Sucrose-phosphate-synthase | nearly identical (1555) AT5G20280 | Symbols: ATSPS1F | ATSPS1F (sucrose phosphate synthase 1F); sucrose-phosphate synthase/ transferase, transferring glycosyl groups | chr5:6844994-6849997 REVERSEnearly identical (2068) SPS_SOLTU Sucrose-phosphate synthase (EC 2.4.1.14) (UDP-glucose-fructose-phosphate glucosyltransferase) - Solanum tuberosum (Potato)nearly identical …	T
'2.1.1.2'	'major CHO metabolism.synthesis.sucrose.SPP'	'PGSC0003DMG400021341'	'Sucrose-phosphatase 1 | moderately similar to ( 396) AT2G35840 | Symbols: | sucrose-phosphatase 1 (SPP1) | chr2:15053952-15055776 FORWARDmoderately similar to ( 349) loc_os02g05030 12002.m05851 protein sucrose phosphate synthase, putative, expressedS6PP_C S6PP PGSC0003DMT400054989'	T
'2.1.1.2'	'major CHO metabolism.synthesis.sucrose.SPP'	'PGSC0003DMG400028134'	'Sucrose-phosphatase | highly similar to ( 629) AT2G35840 | Symbols: | sucrose-phosphatase 1 (SPP1) | chr2:15053952-15055776 FORWARDhighly similar to ( 588) loc_os02g05030 12002.m05851 protein sucrose phosphate synthase, putative, expressedS6PP S6PP_C Hydrolase_3 Cof PGSC0003DMT400072296'	T
'2.1.1.3'	'major CHO metabolism.synthesis.sucrose.FBPase'	''	''
'2.1.1.1001'	'major CHO metabolism.synthesis.sucrose'	''	''
'2.1.1.1002'	'major CHO metabolism.synthesis.sucrose'	''	''
'2.1.1.1003'	'major CHO metabolism.synthesis.sucrose'	''	''
'2.1.1.1004'	'major CHO metabolism.synthesis.sucrose'	''	''
'2.1.1.1005'	'major CHO metabolism.synthesis.sucrose'	''	''
'2.1.1.1006'	'major CHO metabolism.synthesis.sucrose'	''	''
'2.1.1.1007'	'major CHO metabolism.synthesis.sucrose'	''	''
'2.1.1.1008'	'major CHO metabolism.synthesis.sucrose'	''	''
'2.1.2'	'major CHO metabolism.synthesis.starch'	'PGSC0003DMG400023500'	'Glycogenin | highly similar to ( 622) AT5G18480 | Symbols: PGSIP6 | PGSIP6 (PLANT GLYCOGENIN-LIKE STARCH INITIATION PROTEIN 6); transferase, transferring glycosyl groups / transferase, transferring hexosyl groups | chr5:6131307-6133787 REVERSEhighly similar to ( 614) loc_os02g41520 12002.m09188 protein glycosyl transferase family 8 protein, expressedGlyco_transf_8 PGSC0003DMT400060425'	T
'2.1.2'	'major CHO metabolism.synthesis.starch'	'PGSC0003DMG400011479'	'Glycogenin | highly similar to ( 645) AT5G18480 | Symbols: PGSIP6 | PGSIP6 (PLANT GLYCOGENIN-LIKE STARCH INITIATION PROTEIN 6); transferase, transferring glycosyl groups / transferase, transferring hexosyl groups | chr5:6131307-6133787 REVERSEhighly similar to ( 650) loc_os02g41520 12002.m09188 protein glycosyl transferase family 8 protein, expressedGlyco_transf_8 PGSC0003DMT400029873'	T
'2.1.2'	'major CHO metabolism.synthesis.starch'	'PGSC0003DMG400018996'	'Glycosyl transferase | moderately similar to ( 499) AT1G54940 | Symbols: PGSIP4 | PGSIP4 (PLANT GLYCOGENIN-LIKE STARCH INITIATION PROTEIN 4); transferase, transferring glycosyl groups | chr1:20481690-20484541 FORWARDmoderately similar to ( 451) loc_os03g08600 12003.m34803 protein transferase, transferring glycosyl groups, putative, expressedGlyco_transf_8 PGSC0003DMT400048884'	T
'2.1.2'	'major CHO metabolism.synthesis.starch'	'PGSC0003DMG400011872'	'Glucosyltransferase | highly similar to ( 632) AT2G35710 | Symbols: | glycogenin glucosyltransferase (glycogenin)-related | chr2:15010925-15012251 REVERSEhighly similar to ( 617) loc_os04g46750 12004.m35557 protein transferase, transferring glycosyl groups, putative, expressed PGSC0003DMT400030982'	T
'2.1.2'	'major CHO metabolism.synthesis.starch'	'PGSC0003DMG400018997'	'Glycosyl transferase | moderately similar to ( 495) AT1G54940 | Symbols: PGSIP4 | PGSIP4 (PLANT GLYCOGENIN-LIKE STARCH INITIATION PROTEIN 4); transferase, transferring glycosyl groups | chr1:20481690-20484541 FORWARDmoderately similar to ( 429) loc_os03g08600 12003.m34803 protein transferase, transferring glycosyl groups, putative, expressedGlyco_transf_8 PGSC0003DMT400048888'	T
'2.1.2'	'major CHO metabolism.synthesis.starch'	'PGSC0003DMG400004758'	'Glucosyltransferase | highly similar to ( 658) AT2G35710 | Symbols: | glycogenin glucosyltransferase (glycogenin)-related | chr2:15010925-15012251 REVERSEhighly similar to ( 632) loc_os04g46750 12004.m35557 protein transferase, transferring glycosyl groups, putative, expressed PGSC0003DMT400012126'	T
'2.1.2.1'	'major CHO metabolism.synthesis.starch.AGPase'	'PGSC0003DMG400046891'	'Glucose-1-phosphate adenylyltransferase | highly similar to ( 823) AT5G48300 | Symbols: ADG1, APS1 | ADG1 (ADP GLUCOSE PYROPHOSPHORYLASE 1); glucose-1-phosphate adenylyltransferase | chr5:19570326-19572557 FORWARDhighly similar to ( 839) GLGS_SOLTU Glucose-1-phosphate adenylyltransferase small subunit, chloroplast precursor (EC 2.7.7.27) (ADP-glucose synthase) (ADP-glucose pyrophosphorylase) (AG…	T
'2.1.2.1'	'major CHO metabolism.synthesis.starch.AGPase'	'PGSC0003DMG400009026'	'Glucose-1-phosphate adenylyltransferase | highly similar to ( 845) AT5G19220 | Symbols: ADG2, APL1 | APL1 (ADP GLUCOSE PYROPHOSPHORYLASE LARGE SUBUNIT 1); glucose-1-phosphate adenylyltransferase | chr5:6463931-6466775 REVERSEhighly similar to ( 961) GLGL3_SOLTU Glucose-1-phosphate adenylyltransferase large subunit 3, chloroplast precursor (EC 2.7.7.27) (ADP-glucose synthase) (ADP-glucose pyropho…	T
'2.1.2.1'	'major CHO metabolism.synthesis.starch.AGPase'	'PGSC0003DMG400025218'	'Glucose-1-phosphate adenylyltransferase | weakly similar to ( 182) AT1G05610 | Symbols: APS2 | APS2 (ADP-glucose pyrophoshorylase small subunit 2); glucose-1-phosphate adenylyltransferase/ nucleotidyltransferase/ transferase | chr1:1673895-1675934 REVERSEweakly similar to ( 168) GLGS1_VICFA Glucose-1-phosphate adenylyltransferase small subunit 1, chloroplast precursor (EC 2.7.7.27) (ADP-glucose …	T
'2.1.2.1'	'major CHO metabolism.synthesis.starch.AGPase'	'PGSC0003DMG400015952'	'Glucose-1-phosphate adenylyltransferase | highly similar to ( 748) AT1G27680 | Symbols: APL2 | APL2 (ADPGLC-PPASE LARGE SUBUNIT); glucose-1-phosphate adenylyltransferase | chr1:9631630-9634450 FORWARDnearly identical (1026) GLGL2_SOLTU Glucose-1-phosphate adenylyltransferase large subunit 2, chloroplast precursor (EC 2.7.7.27) (ADP-glucose synthase) (ADP-glucose pyrophosphorylase) (AGPase S) (Al…	T
'2.1.2.1'	'major CHO metabolism.synthesis.starch.AGPase'	'PGSC0003DMG400000735'	'Glucose-1-phosphate adenylyltransferase | highly similar to ( 712) AT4G39210 | Symbols: APL3 | APL3; glucose-1-phosphate adenylyltransferase | chr4:18260332-18263181 FORWARDhighly similar to ( 898) GLGL1_SOLTU Glucose-1-phosphate adenylyltransferase large subunit 1 (EC 2.7.7.27) (ADP-glucose synthase) (ADP-glucose pyrophosphorylase) (AGPase S) (Alpha-D-glucose-1-phosphate adenyl transferase) (Fr…	T
'2.1.2.1'	'major CHO metabolism.synthesis.starch.AGPase'	'PGSC0003DMG400031084'	'Glucose-1-phosphate adenylyltransferase small subunit, chloroplastic/amyloplastic | highly similar to ( 878) AT5G48300 | Symbols: ADG1, APS1 | ADG1 (ADP GLUCOSE PYROPHOSPHORYLASE 1); glucose-1-phosphate adenylyltransferase | chr5:19570326-19572557 FORWARDnearly identical (1009) GLGS_SOLTU Glucose-1-phosphate adenylyltransferase small subunit, chloroplast precursor (EC 2.7.7.27) (ADP-glucose synt…	T
'2.1.2.2'	'major CHO metabolism.synthesis.starch.starch synthase'	'PGSC0003DMG400012111'	'Granule-bound starch synthase 1, chloroplastic/amyloplastic | highly similar to ( 909) AT1G32900 | Symbols: | starch synthase, putative | chr1:11920582-11923506 REVERSEnearly identical (1235) SSG1_SOLTU Granule-bound starch synthase 1, chloroplast precursor (EC 2.4.1.242) (Granule-bound starch synthase I) (GBSS-I) - Solanum tuberosum (Potato)highly similar to ( 821) loc_os07g22930 12007.m29139 p…	T
'2.1.2.2'	'major CHO metabolism.synthesis.starch.starch synthase'	'PGSC0003DMG400016481'	'Soluble starch synthase 3, chloroplastic/amyloplastic | very weakly similar to (93.2) AT1G11720 | Symbols: ATSS3 | ATSS3 (starch synthase 3); starch synthase/ transferase, transferring glycosyl groups | chr1:3952511-3956840 FORWARDweakly similar to ( 105) SSY3_SOLTU Soluble starch synthase 3, chloroplast precursor (EC 2.4.1.21) (SS III) (Soluble starch synthase III) - Solanum tuberosum (Potato)v…	T
'2.1.2.2'	'major CHO metabolism.synthesis.starch.starch synthase'	'PGSC0003DMG402013540'	'Starch synthase VI | weakly similar to ( 186) AT4G18240 | Symbols: ATSS4, SSIV, SS4 | ATSS4; transferase, transferring glycosyl groups | chr4:10082221-10087044 FORWARDweakly similar to ( 134) SSY3_SOLTU Soluble starch synthase 3, chloroplast precursor (EC 2.4.1.21) (SS III) (Soluble starch synthase III) - Solanum tuberosum (Potato)weakly similar to ( 192) loc_os01g52250 12001.m42713 protein glyc…	T
'2.1.2.2'	'major CHO metabolism.synthesis.starch.starch synthase'	'PGSC0003DMG400001328'	'Granule-bound starch synthase 2, chloroplastic/amyloplastic | highly similar to ( 974) AT3G01180 | Symbols: AtSS2 | AtSS2 (starch synthase 2); transferase, transferring glycosyl groups | chr3:62456-65678 REVERSEnearly identical (1566) SSY2_SOLTU Granule-bound starch synthase 2, chloroplast precursor (EC 2.4.1.21) (Granule-bound starch synthase II) (SS II) (GBSS-II) - Solanum tuberosum (Potato)hi…	T
'2.1.2.2'	'major CHO metabolism.synthesis.starch.starch synthase'	'PGSC0003DMG400008322'	'Starch synthase IV | nearly identical (1100) AT4G18240 | Symbols: ATSS4, SSIV, SS4 | ATSS4; transferase, transferring glycosyl groups | chr4:10082221-10087044 FORWARDmoderately similar to ( 382) SSY3_SOLTU Soluble starch synthase 3, chloroplast precursor (EC 2.4.1.21) (SS III) (Soluble starch synthase III) - Solanum tuberosum (Potato)highly similar to ( 916) loc_os05g45720 12005.m083787 protein …	T
'2.1.2.2'	'major CHO metabolism.synthesis.starch.starch synthase'	'PGSC0003DMG400030619'	'Starch synthase V | moderately similar to ( 406) AT5G65685 | Symbols: | soluble glycogen synthase-related | chr5:26273252-26275864 REVERSEweakly similar to ( 146) SSY3_SOLTU Soluble starch synthase 3, chloroplast precursor (EC 2.4.1.21) (SS III) (Soluble starch synthase III) - Solanum tuberosum (Potato)moderately similar to ( 434) loc_os02g56320 12002.m10655 protein glycogen synthase 2, putative…	T
'2.1.2.2'	'major CHO metabolism.synthesis.starch.starch synthase'	'PGSC0003DMG402018552'	'Soluble starch synthase 1, chloroplastic/amyloplastic | highly similar to ( 876) AT5G24300 | Symbols: SSI1, SSI, ATSS1 | SSI1 (SUPPRESSOR OF SALICYLIC ACID INSENSITIVITY 1); starch synthase/ transferase, transferring glycosyl groups | chr5:8266934-8270860 FORWARDnearly identical (1332) SSY1_SOLTU Soluble starch synthase 1, chloroplast precursor (EC 2.4.1.21) (SS I) (Soluble starch synthase I) - …	T
'2.1.2.2'	'major CHO metabolism.synthesis.starch.starch synthase'	'PGSC0003DMG401018552'	'Soluble starch synthase 1, chloroplastic/amyloplastic | weakly similar to ( 192) SSY1_SOLTU Soluble starch synthase 1, chloroplast precursor (EC 2.4.1.21) (SS I) (Soluble starch synthase I) - Solanum tuberosum (Potato) PGSC0003DMT400047729'	T
'2.1.2.2'	'major CHO metabolism.synthesis.starch.starch synthase'	'PGSC0003DMG401013540'	'Starch synthase VI | moderately similar to ( 213) AT4G18240 | Symbols: ATSS4, SSIV, SS4 | ATSS4; transferase, transferring glycosyl groups | chr4:10082221-10087044 FORWARDweakly similar to ( 187) SSY3_SOLTU Soluble starch synthase 3, chloroplast precursor (EC 2.4.1.21) (SS III) (Soluble starch synthase III) - Solanum tuberosum (Potato)moderately similar to ( 237) loc_os01g52250 12001.m42713 prot…	T
'2.1.2.3'	'major CHO metabolism.synthesis.starch.starch branching'	'PGSC0003DMG400022307'	'Starch branching enzyme | moderately similar to ( 385) AT3G20440 | Symbols: EMB2729, BE1 | alpha-amylase/ catalytic/ cation binding | chr3:7123603-7130364 REVERSEweakly similar to ( 176) GLGB_SOLTU 1,4-alpha-glucan branching enzyme (EC 2.4.1.18) (Starch branching enzyme) (Q-enzyme) - Solanum tuberosum (Potato)moderately similar to ( 297) loc_os06g26234 12006.m32257 protein 1,4-alpha-glucan branc…	T
'2.1.2.3'	'major CHO metabolism.synthesis.starch.starch branching'	'PGSC0003DMG400009981'	'1,4-alpha-glucan branching enzyme | highly similar to ( 814) AT5G03650 | Symbols: SBE2.2 | SBE2.2 (starch branching enzyme 2.2); 1,4-alpha-glucan branching enzyme | chr5:931924-937470 FORWARDnearly identical (1568) GLGB_SOLTU 1,4-alpha-glucan branching enzyme (EC 2.4.1.18) (Starch branching enzyme) (Q-enzyme) - Solanum tuberosum (Potato)nearly identical (1176) loc_os06g51084 12006.m091801 protei…	T
'2.1.2.4'	'major CHO metabolism.synthesis.starch.debranching'	'PGSC0003DMG400020699'	'Isoamylase isoform 1 | moderately similar to ( 488) AT2G39930 | Symbols: ISA1, ATISA1 | ISA1 (ISOAMYLASE 1); alpha-amylase/ isoamylase | chr2:16666078-16672183 FORWARDmoderately similar to ( 483) loc_os08g40930 12008.m08072 protein isoamylase, putative, expressedPulA PRK03705 PGSC0003DMT400053345'	T
'2.1.2.4'	'major CHO metabolism.synthesis.starch.debranching'	'PGSC0003DMG401007274'	'Isoamylase isoform 3 | moderately similar to ( 359) AT4G09020 | Symbols: ATISA3, ISA3 | ISA3 (ISOAMYLASE 3); alpha-amylase/ isoamylase | chr4:5784099-5788839 FORWARDmoderately similar to ( 220) loc_os08g40930 12008.m08072 protein isoamylase, putative, expressedPulA PRK03705 PGSC0003DMT400018765'	T
'2.1.2.4'	'major CHO metabolism.synthesis.starch.debranching'	'PGSC0003DMG400030253'	'Isoamylase isoform 1 | weakly similar to ( 108) AT2G39930 | Symbols: ISA1, ATISA1 | ISA1 (ISOAMYLASE 1); alpha-amylase/ isoamylase | chr2:16666078-16672183 FORWARDweakly similar to ( 111) loc_os08g40930 12008.m08072 protein isoamylase, putative, expressed PGSC0003DMT400077770'	T
'2.1.2.4'	'major CHO metabolism.synthesis.starch.debranching'	'PGSC0003DMG400000954'	'Isoamylase isoform 2 | highly similar to ( 914) AT1G03310 | Symbols: ATISA2, ISA2, DBE1, BE2 | isoamylase, putative / starch debranching enzyme, putative | chr1:813975-816623 FORWARDhighly similar to ( 747) loc_os05g32710 12005.m07504 protein isoamylase-type starch debranching enzyme ISO2, putative, expressedPulA PRK03705 Isoamylase_N_term GlgB PGSC0003DMT400002502'	T
'2.1.2.5'	'major CHO metabolism.synthesis.starch.transporter'	'PGSC0003DMG400031867'	'ADP,ATP carrier protein, mitochondrial | highly similar to ( 540) AT3G08580 | Symbols: AAC1 | AAC1 (ADP/ATP CARRIER 1); ATP:ADP antiporter/ binding | chr3:2605706-2607030 REVERSEhighly similar to ( 671) ADT2_SOLTU ADP,ATP carrier protein, mitochondrial precursor (ADP/ATP translocase) (Adenine nucleotide translocator) (ANT) (Fragment) - Solanum tuberosum (Potato)highly similar to ( 503) loc_os02g…	T
'2.1.2.5'	'major CHO metabolism.synthesis.starch.transporter'	'PGSC0003DMG400013596'	'ADP,ATP carrier protein | highly similar to ( 562) AT5G13490 | Symbols: AAC2 | AAC2 (ADP/ATP carrier 2); ATP:ADP antiporter/ binding | chr5:4336034-4337379 FORWARDhighly similar to ( 699) ADT1_SOLTU ADP,ATP carrier protein, mitochondrial precursor (ADP/ATP translocase) (Adenine nucleotide translocator) (ANT) - Solanum tuberosum (Potato)highly similar to ( 554) loc_os02g48720 12002.m33839 protein…	T
'2.1.2.60'	'major CHO metabolism.synthesis.starch.ADP Glucose Phosphorylase'	'PGSC0003DMG400008259'	'Galactose-1-phosphate uridylyltransferase | moderately similar to ( 382) AT5G18200 | Symbols: | UTP:galactose-1-phosphate uridylyltransferase/ ribose-5-phosphate adenylyltransferase | chr5:6015270-6016555 FORWARDmoderately similar to ( 334) loc_os07g07550 12007.m05214 protein galactose-1-phosphate uridyl transferase-like protein, putative, expressedGalT GalT PRK11720 PGSC0003DMT400021306'	T
'2.1.2.1001'	'major CHO metabolism.synthesis.starch'	''	''
'2.1.2.1002'	'major CHO metabolism.synthesis.starch'	''	''
'2.1.2.1003'	'major CHO metabolism.synthesis.starch'	''	''
'2.1.2.1004'	'major CHO metabolism.synthesis.starch'	''	''
'2.2'	'major CHO metabolism.degradation'	''	''
'2.2.1'	'major CHO metabolism.degradation.sucrose'	''	''
'2.2.1.1'	'major CHO metabolism.degradation.sucrose.fructokinase'	'PGSC0003DMG400020361'	'Fructokinase 1 | highly similar to ( 638) AT3G54090 | Symbols: | pfkB-type carbohydrate kinase family protein | chr3:20028145-20029835 FORWARDweakly similar to ( 169) SCRK1_ORYSA Fructokinase-1 (EC 2.7.1.4) (Fructokinase I) (OsFKI) - Oryza sativa (Rice)highly similar to ( 523) loc_os01g63220 12001.m43514 protein protein kinase, putative, expressedbac_FRK KdgK PRK09434 RbsK PfkB PGSC0003DMT400052…	T
'2.2.1.1'	'major CHO metabolism.degradation.sucrose.fructokinase'	'PGSC0003DMG400024246'	'Fructokinase | moderately similar to ( 487) AT5G51830 | Symbols: | pfkB-type carbohydrate kinase family protein | chr5:21069709-21071450 FORWARDmoderately similar to ( 387) SCRK1_ORYSA Fructokinase-1 (EC 2.7.1.4) (Fructokinase I) (OsFKI) - Oryza sativa (Rice)moderately similar to ( 408) loc_os06g12600 12006.m05976 protein fructokinase-2, putative, expressedbac_FRK PRK09434 PfkB KdgK RbsK ribokin…	T
'2.2.1.1'	'major CHO metabolism.degradation.sucrose.fructokinase'	'PGSC0003DMG400030653'	'Fructokinase 3 | moderately similar to ( 483) AT1G66430 | Symbols: | pfkB-type carbohydrate kinase family protein | chr1:24778400-24780393 FORWARDmoderately similar to ( 355) SCRK2_MAIZE Fructokinase-2 (EC 2.7.1.4) (ZmFRK2) - Zea mays (Maize)moderately similar to ( 449) loc_os06g12600 12006.m05976 protein fructokinase-2, putative, expressedbac_FRK PRK09434 PfkB KdgK RbsK ribokinase ribokinase_gr…	T
'2.2.1.1'	'major CHO metabolism.degradation.sucrose.fructokinase'	'PGSC0003DMG400010277'	'Fructokinase | moderately similar to ( 477) AT5G51830 | Symbols: | pfkB-type carbohydrate kinase family protein | chr5:21069709-21071450 FORWARDmoderately similar to ( 404) SCRK1_ORYSA Fructokinase-1 (EC 2.7.1.4) (Fructokinase I) (OsFKI) - Oryza sativa (Rice)moderately similar to ( 429) loc_os06g12600 12006.m05976 protein fructokinase-2, putative, expressedbac_FRK PRK09434 PfkB KdgK RbsK ribokin…	T
'2.2.1.1'	'major CHO metabolism.degradation.sucrose.fructokinase'	'PGSC0003DMG400028311'	'Fructokinase 2 | highly similar to ( 564) AT1G69200 | Symbols: | kinase | chr1:26016018-26018365 FORWARDweakly similar to ( 157) SCRK1_ORYSA Fructokinase-1 (EC 2.7.1.4) (Fructokinase I) (OsFKI) - Oryza sativa (Rice)moderately similar to ( 447) loc_os03g40550 12003.m09133 protein protein kinase, putative, expressedbac_FRK RbsK KdgK PRK09434 PfkB PGSC0003DMT400072750'	T
'2.2.1.1'	'major CHO metabolism.degradation.sucrose.fructokinase'	'PGSC0003DMG400026916'	'Fructokinase | highly similar to ( 543) AT3G59480 | Symbols: | pfkB-type carbohydrate kinase family protein | chr3:21983103-21984440 FORWARDhighly similar to ( 600) SCRK_SOLTU Fructokinase (EC 2.7.1.4) - Solanum tuberosum (Potato)moderately similar to ( 461) loc_os01g66940 12001.m12799 protein fructokinase-1, putative, expressedbac_FRK PRK09434 PfkB KdgK RbsK ribokinase PRK11142 ribokinase_group…	T
'2.2.1.3'	'major CHO metabolism.degradation.sucrose.invertases'	''	''
'2.2.1.3.1'	'major CHO metabolism.degradation.sucrose.invertases.neutral'	'PGSC0003DMG400026530'	'Neutral invertase | highly similar to ( 875) AT5G22510 | Symbols: | beta-fructofuranosidase, putative / invertase, putative / saccharase, putative / beta-fructosidase, putative | chr5:7474974-7477479 REVERSEhighly similar to ( 854) loc_os02g32730 12002.m08366 protein alkaline/neutral invertase, putative, expressedInvertase_neut PGSC0003DMT400068246'	T
'2.2.1.3.1'	'major CHO metabolism.degradation.sucrose.invertases.neutral'	'PGSC0003DMG400009936'	'Beta-fructofuranosidase | highly similar to ( 959) AT4G34860 | Symbols: | beta-fructofuranosidase, putative / invertase, putative / saccharase, putative / beta-fructosidase, putative | chr4:16609955-16612019 REVERSEhighly similar to ( 887) loc_os02g34560 12002.m33716 protein neutral/alkaline invertase, putative, expressedInvertase_neut PGSC0003DMT400025736'	T
'2.2.1.3.1'	'major CHO metabolism.degradation.sucrose.invertases.neutral'	'PGSC0003DMG400013088'	'Neutral invertase | highly similar to ( 905) AT3G06500 | Symbols: | beta-fructofuranosidase, putative / invertase, putative / saccharase, putative / beta-fructosidase, putative | chr3:2012309-2015471 FORWARDhighly similar to ( 842) loc_os03g20020 12003.m07415 protein beta-fructofuranosidase, putative, expressedInvertase_neut PGSC0003DMT400034053'	T
'2.2.1.3.1'	'major CHO metabolism.degradation.sucrose.invertases.neutral'	'PGSC0003DMG400026107'	'Neutral/alkaline invertase | highly similar to ( 999) AT4G09510 | Symbols: CINV2 | beta-fructofuranosidase, putative / invertase, putative / saccharase, putative / beta-fructosidase, putative | chr4:6021679-6023310 REVERSEhighly similar to ( 968) loc_os02g34560 12002.m33716 protein neutral/alkaline invertase, putative, expressedInvertase_neut PGSC0003DMT400067153'	T
'2.2.1.3.1'	'major CHO metabolism.degradation.sucrose.invertases.neutral'	'PGSC0003DMG400002756'	'Beta-fructofuranosidase | highly similar to ( 921) AT1G56560 | Symbols: | beta-fructofuranosidase, putative / invertase, putative / saccharase, putative / beta-fructosidase, putative | chr1:21192593-21194948 FORWARDhighly similar to ( 848) loc_os03g20020 12003.m07415 protein beta-fructofuranosidase, putative, expressedInvertase_neut PGSC0003DMT400007125'	T
'2.2.1.3.1'	'major CHO metabolism.degradation.sucrose.invertases.neutral'	'PGSC0003DMG400009257'	'Neutral/alkaline invertase | highly similar to ( 984) AT4G09510 | Symbols: CINV2 | beta-fructofuranosidase, putative / invertase, putative / saccharase, putative / beta-fructosidase, putative | chr4:6021679-6023310 REVERSEhighly similar to ( 956) loc_os02g34560 12002.m33716 protein neutral/alkaline invertase, putative, expressedInvertase_neut PGSC0003DMT400023939'	T
'2.2.1.3.1'	'major CHO metabolism.degradation.sucrose.invertases.neutral'	'PGSC0003DMG400019494'	'Beta-fructofuranosidase | highly similar to ( 911) AT5G22510 | Symbols: | beta-fructofuranosidase, putative / invertase, putative / saccharase, putative / beta-fructosidase, putative | chr5:7474974-7477479 REVERSEhighly similar to ( 905) loc_os02g32730 12002.m08366 protein alkaline/neutral invertase, putative, expressedInvertase_neut PGSC0003DMT400050204'	T
'2.2.1.3.1'	'major CHO metabolism.degradation.sucrose.invertases.neutral'	'PGSC0003DMG400001596'	'Putative neutral invertase | highly similar to ( 954) AT4G34860 | Symbols: | beta-fructofuranosidase, putative / invertase, putative / saccharase, putative / beta-fructosidase, putative | chr4:16609955-16612019 REVERSEhighly similar to ( 884) loc_os02g34560 12002.m33716 protein neutral/alkaline invertase, putative, expressedInvertase_neut PGSC0003DMT400004043'	T
'2.2.1.3.2'	'major CHO metabolism.degradation.sucrose.invertases.cell wall'	'PGSC0003DMG400011037'	'Beta-fructosidase (Beta-fructofuranosidase) | highly similar to ( 697) AT3G52600 | Symbols: AtcwINV2 | AtcwINV2 (Arabidopsis thaliana cell wall invertase 2); hydrolase, hydrolyzing O-glycosyl compounds | chr3:19507080-19508833 REVERSEhighly similar to ( 800) INV1_DAUCA Beta-fructofuranosidase, insoluble isoenzyme 1 precursor (EC 3.2.1.26) (Sucrose hydrolase 1) (Invertase 1) (Cell wall beta-fruct…	T
'2.2.1.3.2'	'major CHO metabolism.degradation.sucrose.invertases.cell wall'	'PGSC0003DMG400008943'	'Invertase | highly similar to ( 671) AT2G36190 | Symbols: AtcwINV4 | AtcwINV4 (Arabidopsis thaliana cell wall invertase 4); hydrolase, hydrolyzing O-glycosyl compounds | chr2:15174951-15177785 REVERSEhighly similar to ( 768) INV1_DAUCA Beta-fructofuranosidase, insoluble isoenzyme 1 precursor (EC 3.2.1.26) (Sucrose hydrolase 1) (Invertase 1) (Cell wall beta-fructosidase 1) - Daucus carota (Carrot…	T
'2.2.1.3.2'	'major CHO metabolism.degradation.sucrose.invertases.cell wall'	'PGSC0003DMG401028252'	'Beta-fructofuranosidase | highly similar to ( 673) AT2G36190 | Symbols: AtcwINV4 | AtcwINV4 (Arabidopsis thaliana cell wall invertase 4); hydrolase, hydrolyzing O-glycosyl compounds | chr2:15174951-15177785 REVERSEhighly similar to ( 781) INV1_DAUCA Beta-fructofuranosidase, insoluble isoenzyme 1 precursor (EC 3.2.1.26) (Sucrose hydrolase 1) (Invertase 1) (Cell wall beta-fructosidase 1) - Daucus …	T
'2.2.1.3.2'	'major CHO metabolism.degradation.sucrose.invertases.cell wall'	'PGSC0003DMG402028252'	'Beta-fructofuranosidase | highly similar to ( 720) AT3G52600 | Symbols: AtcwINV2 | AtcwINV2 (Arabidopsis thaliana cell wall invertase 2); hydrolase, hydrolyzing O-glycosyl compounds | chr3:19507080-19508833 REVERSEhighly similar to ( 803) INV1_DAUCA Beta-fructofuranosidase, insoluble isoenzyme 1 precursor (EC 3.2.1.26) (Sucrose hydrolase 1) (Invertase 1) (Cell wall beta-fructosidase 1) - Daucus …	T
'2.2.1.3.2'	'major CHO metabolism.degradation.sucrose.invertases.cell wall'	'PGSC0003DMG400033142'	'Beta-fructofuranosidase, cell wall isozyme | highly similar to ( 622) AT1G55120 | Symbols: ATFRUCT5 | ATFRUCT5 (BETA-FRUCTOFURANOSIDASE 5); hydrolase, hydrolyzing O-glycosyl compounds / levanase | chr1:20566983-20569165 FORWARDhighly similar to ( 542) INV2_DAUCA Beta-fructofuranosidase, insoluble isoenzyme 2 precursor (EC 3.2.1.26) (Sucrose hydrolase 2) (Invertase 2) (Cell wall beta-fructosidase…	T
'2.2.1.3.2'	'major CHO metabolism.degradation.sucrose.invertases.cell wall'	'PGSC0003DMG400002583'	'Cell wall invertase | highly similar to ( 637) AT3G13790 | Symbols: ATCWINV1, ATBFRUCT1 | ATBFRUCT1; beta-fructofuranosidase/ hydrolase, hydrolyzing O-glycosyl compounds | chr3:4533084-4535831 REVERSEhighly similar to ( 585) INV1_PEA Beta-fructofuranosidase, cell wall isozyme precursor (EC 3.2.1.26) (Sucrose hydrolase) (Acid invertase) - Pisum sativum (Garden pea)highly similar to ( 539) loc_os0…	T
'2.2.1.3.2'	'major CHO metabolism.degradation.sucrose.invertases.cell wall'	'PGSC0003DMG400042880'	'Cell-wall invertase | weakly similar to ( 118) AT2G36190 | Symbols: AtcwINV4 | AtcwINV4 (Arabidopsis thaliana cell wall invertase 4); hydrolase, hydrolyzing O-glycosyl compounds | chr2:15174951-15177785 REVERSEweakly similar to ( 119) INV2_DAUCA Beta-fructofuranosidase, insoluble isoenzyme 2 precursor (EC 3.2.1.26) (Sucrose hydrolase 2) (Invertase 2) (Cell wall beta-fructosidase 2) - Daucus caro…	T
'2.2.1.3.2'	'major CHO metabolism.degradation.sucrose.invertases.cell wall'	'PGSC0003DMG400046915'	'Cell wall invertase | weakly similar to ( 106) AT2G36190 | Symbols: AtcwINV4 | AtcwINV4 (Arabidopsis thaliana cell wall invertase 4); hydrolase, hydrolyzing O-glycosyl compounds | chr2:15174951-15177785 REVERSEweakly similar to ( 108) INV2_DAUCA Beta-fructofuranosidase, insoluble isoenzyme 2 precursor (EC 3.2.1.26) (Sucrose hydrolase 2) (Invertase 2) (Cell wall beta-fructosidase 2) - Daucus caro…	T
'2.2.1.3.2'	'major CHO metabolism.degradation.sucrose.invertases.cell wall'	'PGSC0003DMG400008942'	'Invertase | highly similar to ( 663) AT3G52600 | Symbols: AtcwINV2 | AtcwINV2 (Arabidopsis thaliana cell wall invertase 2); hydrolase, hydrolyzing O-glycosyl compounds | chr3:19507080-19508833 REVERSEhighly similar to ( 743) INV1_DAUCA Beta-fructofuranosidase, insoluble isoenzyme 1 precursor (EC 3.2.1.26) (Sucrose hydrolase 1) (Invertase 1) (Cell wall beta-fructosidase 1) - Daucus carota (Carrot…	T
'2.2.1.3.2'	'major CHO metabolism.degradation.sucrose.invertases.cell wall'	'PGSC0003DMG400008388'	'Beta-fructosidase (Beta-fructofuranosidase) | highly similar to ( 641) AT2G36190 | Symbols: AtcwINV4 | AtcwINV4 (Arabidopsis thaliana cell wall invertase 4); hydrolase, hydrolyzing O-glycosyl compounds | chr2:15174951-15177785 REVERSEhighly similar to ( 743) INV1_DAUCA Beta-fructofuranosidase, insoluble isoenzyme 1 precursor (EC 3.2.1.26) (Sucrose hydrolase 1) (Invertase 1) (Cell wall beta-fruct…	T
'2.2.1.3.2'	'major CHO metabolism.degradation.sucrose.invertases.cell wall'	'PGSC0003DMG400027925'	'Cell wall apoplastic invertase | moderately similar to ( 304) AT1G55120 | Symbols: ATFRUCT5 | ATFRUCT5 (BETA-FRUCTOFURANOSIDASE 5); hydrolase, hydrolyzing O-glycosyl compounds / levanase | chr1:20566983-20569165 FORWARDmoderately similar to ( 255) INV2_DAUCA Beta-fructofuranosidase, insoluble isoenzyme 2 precursor (EC 3.2.1.26) (Sucrose hydrolase 2) (Invertase 2) (Cell wall beta-fructosidase 2) …	T
'2.2.1.3.3'	'major CHO metabolism.degradation.sucrose.invertases.vacuolar'	'PGSC0003DMG400004790'	'Invertase | highly similar to ( 788) AT1G12240 | Symbols: ATBETAFRUCT4, VAC-INV | ATBETAFRUCT4; beta-fructofuranosidase/ hydrolase, hydrolyzing O-glycosyl compounds | chr1:4153699-4157457 FORWARDhighly similar to ( 824) INVA_PHAAU Acid beta-fructofuranosidase precursor (EC 3.2.1.26) (Acid sucrose hydrolase) (Acid invertase) (AI) (Vacuolar invertase) [Contains: Acid beta-fructofuranosidase 30 kDa…	T
'2.2.1.3.3'	'major CHO metabolism.degradation.sucrose.invertases.vacuolar'	'PGSC0003DMG400013856'	'Vacuolar invertase | highly similar to ( 731) AT1G62660 | Symbols: | beta-fructosidase (BFRUCT3) / beta-fructofuranosidase / invertase, vacuolar | chr1:23199949-23203515 FORWARDnearly identical (1107) INV1_CAPAN Acid beta-fructofuranosidase AIV-18 (EC 3.2.1.26) (Acid sucrose hydrolase) (Acid invertase) - Capsicum annuum (Bell pepper)highly similar to ( 721) loc_os04g45290 12004.m35180 protein be…	T
'2.2.1.3.30'	'major CHO metabolism.degradation.sucrose.invertases.inhibitors'	''	''
'2.2.1.4'	'major CHO metabolism.degradation.sucrose.hexokinase'	'PGSC0003DMG400013187'	'Hexokinase 6 | highly similar to ( 609) AT1G50460 | Symbols: HKL1 | HKL1 (HEXOKINASE-LIKE 1); ATP binding / fructokinase/ glucokinase/ hexokinase | chr1:18694031-18697429 FORWARDhighly similar to ( 545) HXK3_ORYSA Hexokinase-3 (EC 2.7.1.1) (Hexokinase-8) - Oryza sativa (Rice)highly similar to ( 545) loc_os01g71320 12001.m13175 protein hexokinase-1, putative, expressedCOG5026 Hexokinase_2 Hexokin…	T
'2.2.1.4'	'major CHO metabolism.degradation.sucrose.hexokinase'	'PGSC0003DMG400000295'	'Hexokinase 5 | highly similar to ( 704) AT2G19860 | Symbols: ATHXK2, HXK2 | HXK2 (HEXOKINASE 2); ATP binding / fructokinase/ glucokinase/ hexokinase | chr2:8571949-8573762 FORWARDhighly similar to ( 689) HXK1_SPIOL Hexokinase-1 (EC 2.7.1.1) (SoHxK1) - Spinacia oleracea (Spinach)highly similar to ( 644) loc_os05g45590 12005.m08684 protein hexokinase-2, putative, expressedCOG5026 Hexokinase_2 Hexo…	T
'2.2.1.4'	'major CHO metabolism.degradation.sucrose.hexokinase'	'PGSC0003DMG400009861'	'Plastidic hexokinase | highly similar to ( 595) AT1G47840 | Symbols: HXK3 | HXK3 (HEXOKINASE 3); ATP binding / fructokinase/ glucokinase/ hexokinase | chr1:17616243-17618859 REVERSEhighly similar to ( 894) HXK2_TOBAC Hexokinase-2, chloroplast precursor (EC 2.7.1.1) (NtHxK2) - Nicotiana tabacum (Common tobacco)highly similar to ( 642) loc_os07g09890 12007.m05444 protein hexokinase-1, putative, ex…	T
'2.2.1.4'	'major CHO metabolism.degradation.sucrose.hexokinase'	'PGSC0003DMG400030624'	'Hexokinase | moderately similar to ( 476) AT4G37840 | Symbols: HKL3 | HKL3 (HEXOKINASE-LIKE 3); ATP binding / fructokinase/ glucokinase/ hexokinase | chr4:17790147-17792198 REVERSEmoderately similar to ( 404) HXK1_TOBAC Hexokinase-1 (EC 2.7.1.1) (NtHxK1) - Nicotiana tabacum (Common tobacco)moderately similar to ( 381) loc_os05g45590 12005.m08684 protein hexokinase-2, putative, expressedCOG5026 H…	T
'2.2.1.4'	'major CHO metabolism.degradation.sucrose.hexokinase'	'PGSC0003DMG400002525'	'Hexokinase 7 | highly similar to ( 661) AT4G29130 | Symbols: ATHXK1, GIN2, HXK1 | HXK1 (HEXOKINASE 1); ATP binding / fructokinase/ glucokinase/ hexokinase | chr4:14352338-14354865 REVERSEhighly similar to ( 843) HXK1_TOBAC Hexokinase-1 (EC 2.7.1.1) (NtHxK1) - Nicotiana tabacum (Common tobacco)highly similar to ( 637) loc_os05g45590 12005.m08684 protein hexokinase-2, putative, expressedCOG5026 He…	T
'2.2.1.4'	'major CHO metabolism.degradation.sucrose.hexokinase'	'PGSC0003DMG400016521'	'Hexokinase | highly similar to ( 661) AT2G19860 | Symbols: ATHXK2, HXK2 | HXK2 (HEXOKINASE 2); ATP binding / fructokinase/ glucokinase/ hexokinase | chr2:8571949-8573762 FORWARDhighly similar to ( 910) HXK2_SOLTU Hexokinase-2 (EC 2.7.1.1) (StHK2) - Solanum tuberosum (Potato)highly similar to ( 645) loc_os05g45590 12005.m08684 protein hexokinase-2, putative, expressedCOG5026 Hexokinase_2 Hexokina…	T
'2.2.1.5'	'major CHO metabolism.degradation.sucrose.Susy'	'PGSC0003DMG400002895'	'Sucrose synthase | nearly identical (1333) AT3G43190 | Symbols: SUS4, ATSUS4 | SUS4; UDP-glycosyltransferase/ sucrose synthase/ transferase, transferring glycosyl groups | chr3:15179204-15182577 REVERSEnearly identical (1617) SUS1_SOLTU Sucrose synthase (EC 2.4.1.13) (Sucrose-UDP glucosyltransferase) (SS16) - Solanum tuberosum (Potato)nearly identical (1259) loc_os03g28330 12003.m34880 protein s…	T
'2.2.1.5'	'major CHO metabolism.degradation.sucrose.Susy'	'PGSC0003DMG400006672'	'Sucrose synthase | nearly identical (1370) AT4G02280 | Symbols: SUS3, ATSUS3 | SUS3 (sucrose synthase 3); UDP-glycosyltransferase/ sucrose synthase/ transferase, transferring glycosyl groups | chr4:995166-998719 FORWARDnearly identical (1394) SUS2_PEA Sucrose synthase 2 (EC 2.4.1.13) (Sucrose-UDP glucosyltransferase 2) - Pisum sativum (Garden pea)nearly identical (1382) loc_os03g22120 12003.m348…	T
'2.2.1.5'	'major CHO metabolism.degradation.sucrose.Susy'	'PGSC0003DMG400013546'	'Sucrose synthase 2 | nearly identical (1338) AT3G43190 | Symbols: SUS4, ATSUS4 | SUS4; UDP-glycosyltransferase/ sucrose synthase/ transferase, transferring glycosyl groups | chr3:15179204-15182577 REVERSEnearly identical (1637) SUS2_SOLTU Sucrose synthase (EC 2.4.1.13) (Sucrose-UDP glucosyltransferase) (SS65) - Solanum tuberosum (Potato)nearly identical (1262) loc_os03g28330 12003.m34880 protein…	T
'2.2.1.5'	'major CHO metabolism.degradation.sucrose.Susy'	'PGSC0003DMG400013547'	'Sucrose sythase | nearly identical (1158) AT3G43190 | Symbols: SUS4, ATSUS4 | SUS4; UDP-glycosyltransferase/ sucrose synthase/ transferase, transferring glycosyl groups | chr3:15179204-15182577 REVERSEnearly identical (1206) SUS1_SOLTU Sucrose synthase (EC 2.4.1.13) (Sucrose-UDP glucosyltransferase) (SS16) - Solanum tuberosum (Potato)nearly identical (1132) loc_os03g28330 12003.m34880 protein su…	T
'2.2.1.5'	'major CHO metabolism.degradation.sucrose.Susy'	'PGSC0003DMG400016730'	'Sucrose synthase | nearly identical (1229) AT1G73370 | Symbols: SUS6, ATSUS6 | SUS6 (SUCROSE SYNTHASE 6); UDP-glycosyltransferase/ sucrose synthase | chr1:27584533-27588326 REVERSEhighly similar to ( 971) SUS2_PEA Sucrose synthase 2 (EC 2.4.1.13) (Sucrose-UDP glucosyltransferase 2) - Pisum sativum (Garden pea)nearly identical (1239) loc_os04g24430 12004.m07574 protein sucrose synthase 2, putativ…	T
'2.2.1.5'	'major CHO metabolism.degradation.sucrose.Susy'	'PGSC0003DMG400031046'	'Sucrose synthase | moderately similar to ( 302) AT1G73370 | Symbols: SUS6, ATSUS6 | SUS6 (SUCROSE SYNTHASE 6); UDP-glycosyltransferase/ sucrose synthase | chr1:27584533-27588326 REVERSEmoderately similar to ( 262) SUS2_PEA Sucrose synthase 2 (EC 2.4.1.13) (Sucrose-UDP glucosyltransferase 2) - Pisum sativum (Garden pea)moderately similar to ( 289) loc_os02g58480 12002.m10869 protein sucrose synth…	T
'2.2.1.99'	'major CHO metabolism.degradation.sucrose.misc'	'PGSC0003DMG400012604'	'Clostridium pasteurianum ferredoxin homolog | moderately similar to ( 317) AT3G27570 | Symbols: | FUNCTIONS IN: molecular_function unknown; INVOLVED IN: biological_process unknown; LOCATED IN: endomembrane system; EXPRESSED IN: 22 plant structures; EXPRESSED DURING: 13 growth stages; CONTAINS InterPro DOMAIN/s: Thioredoxin fold (InterPro:IPR012335), Sucraseferredoxin-like (InterPro:IPR009737), T…	T
'2.2.1.99'	'major CHO metabolism.degradation.sucrose.misc'	'PGSC0003DMG400022270'	'Sucrase | moderately similar to ( 468) AT4G26620 | Symbols: | sucrase-related | chr4:13427599-13429877 REVERSEmoderately similar to ( 396) loc_os02g49320 12002.m09966 protein sucrose cleavage protein-like, putative, expressedSuc_Fer-like TRX_Fd_Sucrase PGSC0003DMT400057357'	T
'2.2.1.99'	'major CHO metabolism.degradation.sucrose.misc'	'PGSC0003DMG400006917'	'Clostridium pasteurianum ferredoxin homolog | moderately similar to ( 328) AT5G40510 | Symbols: | FUNCTIONS IN: molecular_function unknown; INVOLVED IN: biological_process unknown; LOCATED IN: cellular_component unknown; EXPRESSED IN: 14 plant structures; EXPRESSED DURING: 6 growth stages; CONTAINS InterPro DOMAIN/s: Thioredoxin fold (InterPro:IPR012335), Sucraseferredoxin-like (InterPro:IPR0097…	T
'2.2.1.1001'	'major CHO metabolism.degradation.sucrose'	''	''
'2.2.1.1002'	'major CHO metabolism.degradation.sucrose'	''	''
'2.2.2'	'major CHO metabolism.degradation.starch'	''	''
'2.2.2.1'	'major CHO metabolism.degradation.starch.starch cleavage'	'PGSC0003DMG400009891'	'Alpha-amylase | highly similar to ( 672) AT1G76130 | Symbols: ATAMY2, AMY2 | AMY2 (ALPHA-AMYLASE-LIKE 2); alpha-amylase/ calcium ion binding / catalytic/ cation binding | chr1:28561647-28563914 FORWARDmoderately similar to ( 363) AMY2_HORVU Alpha-amylase type B isozyme precursor (EC 3.2.1.1) (1,4-alpha-D-glucan glucanohydrolase) (AMY2-2) (High pI alpha-amylase) - Hordeum vulgare (Barley)highly s…	T
'2.2.2.1'	'major CHO metabolism.degradation.starch.starch cleavage'	'PGSC0003DMG400020603'	'Alpha amylase | highly similar to ( 558) AT4G25000 | Symbols: ATAMY1, AMY1 | AMY1 (ALPHA-AMYLASE-LIKE); alpha-amylase | chr4:12852109-12853825 REVERSEhighly similar to ( 570) AMY2_HORVU Alpha-amylase type B isozyme precursor (EC 3.2.1.1) (1,4-alpha-D-glucan glucanohydrolase) (AMY2-2) (High pI alpha-amylase) - Hordeum vulgare (Barley)highly similar to ( 566) loc_os08g36900 12008.m080182 protein a…	T
'2.2.2.1'	'major CHO metabolism.degradation.starch.starch cleavage'	'PGSC0003DMG400026166'	'Beta-amylase | weakly similar to ( 169) AT2G32290 | Symbols: BMY5, BAM6 | BAM6 (BETA-AMYLASE 6); beta-amylase/ catalytic/ cation binding | chr2:13714643-13716906 REVERSEmoderately similar to ( 202) AMYB_IPOBA Beta-amylase (EC 3.2.1.2) (1,4-alpha-D-glucan maltohydrolase) - Ipomoea batatas (Sweet potato) (Batate)weakly similar to ( 170) loc_os07g35940 12007.m07847 protein beta-amylase, putative PG…	T
'2.2.2.1'	'major CHO metabolism.degradation.starch.starch cleavage'	'PGSC0003DMG400016018'	'Alpha-glucosidase | nearly identical (1164) AT5G11720 | Symbols: | alpha-glucosidase 1 (AGLU1) | chr5:3776840-3780025 FORWARDnearly identical (1124) AGLU_SPIOL Alpha-glucosidase precursor (EC 3.2.1.20) (Maltase) - Spinacia oleracea (Spinach)highly similar to ( 977) loc_os06g46284 12006.m091810 protein alpha-glucosidase precursor, putative, expressedGlyco_hydro_31 COG1501 PRK10658 PRK10426 PGSC00…	T
'2.2.2.1'	'major CHO metabolism.degradation.starch.starch cleavage'	'PGSC0003DMG400026199'	'Beta-amylase | highly similar to ( 687) AT4G15210 | Symbols: ATBETA-AMY, AT-BETA-AMY, RAM1 | BAM5 (BETA-AMYLASE 5); beta-amylase | chr4:8666852-8669357 REVERSEhighly similar to ( 740) AMYB_SOYBN Beta-amylase (EC 3.2.1.2) (1,4-alpha-D-glucan maltohydrolase) - Glycine max (Soybean)highly similar to ( 684) loc_os07g35940 12007.m07847 protein beta-amylase, putativeGlyco_hydro_14 PGSC0003DMT400067403'	T
'2.2.2.1'	'major CHO metabolism.degradation.starch.starch cleavage'	'PGSC0003DMG400007974'	'Alpha-amylase | highly similar to ( 559) AT4G25000 | Symbols: ATAMY1, AMY1 | AMY1 (ALPHA-AMYLASE-LIKE); alpha-amylase | chr4:12852109-12853825 REVERSEhighly similar to ( 580) AMY2_HORVU Alpha-amylase type B isozyme precursor (EC 3.2.1.1) (1,4-alpha-D-glucan glucanohydrolase) (AMY2-2) (High pI alpha-amylase) - Hordeum vulgare (Barley)highly similar to ( 570) loc_os09g28420 12009.m05993 protein al…	T
'2.2.2.1'	'major CHO metabolism.degradation.starch.starch cleavage'	'PGSC0003DMG400009613'	'Uncharacterized plant-specific domain TIGR01589 family protein | moderately similar to ( 447) AT2G46420 | Symbols: | unknown protein | chr2:19054891-19056645 FORWARDmoderately similar to ( 382) loc_os01g12080 12001.m42921 protein plant-specific domain TIGR01589 family protein, expressedA_thal_3526 PGSC0003DMT400024865'	T
'2.2.2.1.2'	'major CHO metabolism.degradation.starch.starch cleavage.beta amylase'	'PGSC0003DMG400010664'	'1,4-alpha-glucan-maltohydrolase | highly similar to ( 556) AT5G18670 | Symbols: BMY3, BAM9 | BMY3; beta-amylase/ catalytic/ cation binding | chr5:6226138-6227999 FORWARDmoderately similar to ( 288) AMYB_MEDSA Beta-amylase (EC 3.2.1.2) (1,4-alpha-D-glucan maltohydrolase) - Medicago sativa (Alfalfa)moderately similar to ( 428) loc_os07g47120 12007.m08929 protein beta-amylase, putative, expressedGl…	T
'2.2.2.1.2'	'major CHO metabolism.degradation.starch.starch cleavage.beta amylase'	'PGSC0003DMG400012129'	'Beta-amylase PCT-BMYI | moderately similar to ( 422) AT3G23920 | Symbols: BAM1, BMY7, TR-BAMY | BAM1 (BETA-AMYLASE 1); beta-amylase | chr3:8641722-8644199 FORWARDmoderately similar to ( 311) AMYB_IPOBA Beta-amylase (EC 3.2.1.2) (1,4-alpha-D-glucan maltohydrolase) - Ipomoea batatas (Sweet potato) (Batate)highly similar to ( 509) loc_os01g13550 12001.m07964 protein beta-amylase, putative, expresse…	T
'2.2.2.1.2'	'major CHO metabolism.degradation.starch.starch cleavage.beta amylase'	'PGSC0003DMG400000169'	'Beta-amylase | highly similar to ( 877) AT2G45880 | Symbols: BMY4, BAM7 | BAM7 (BETA-AMYLASE 7); beta-amylase/ catalytic/ cation binding | chr2:18878674-18881824 REVERSEmoderately similar to ( 446) AMYB_SOYBN Beta-amylase (EC 3.2.1.2) (1,4-alpha-D-glucan maltohydrolase) - Glycine max (Soybean)highly similar to ( 741) loc_os09g39570 12009.m06895 protein beta-amylase, putative, expressedGlyco_hydr…	T
'2.2.2.1.2'	'major CHO metabolism.degradation.starch.starch cleavage.beta amylase'	'PGSC0003DMG400001549'	'Beta-amylase | highly similar to ( 847) AT3G23920 | Symbols: BAM1, BMY7, TR-BAMY | BAM1 (BETA-AMYLASE 1); beta-amylase | chr3:8641722-8644199 FORWARDmoderately similar to ( 452) AMYB_MEDSA Beta-amylase (EC 3.2.1.2) (1,4-alpha-D-glucan maltohydrolase) - Medicago sativa (Alfalfa)highly similar to ( 709) loc_os03g04770 12003.m06004 protein beta-amylase, putative, expressedGlyco_hydro_14 PGSC0003DMT…	T
'2.2.2.1.2'	'major CHO metabolism.degradation.starch.starch cleavage.beta amylase'	'PGSC0003DMG400001855'	'Beta-amylase PCT-BMYI | highly similar to ( 803) AT4G17090 | Symbols: CT-BMY, BAM3, BMY8 | CT-BMY (CHLOROPLAST BETA-AMYLASE); beta-amylase | chr4:9605266-9607250 REVERSEmoderately similar to ( 457) AMYB_SOYBN Beta-amylase (EC 3.2.1.2) (1,4-alpha-D-glucan maltohydrolase) - Glycine max (Soybean)highly similar to ( 679) loc_os10g41550 12010.m06918 protein beta-amylase, putative, expressedGlyco_hydr…	T
'2.2.2.1.2'	'major CHO metabolism.degradation.starch.starch cleavage.beta amylase'	'PGSC0003DMG400024145'	'Beta-amylase | highly similar to ( 743) AT5G45300 | Symbols: BMY2, BAM8 | BMY2 (BETA-AMYLASE 2); beta-amylase/ catalytic/ cation binding | chr5:18353636-18356696 FORWARDmoderately similar to ( 383) AMYB_SOYBN Beta-amylase (EC 3.2.1.2) (1,4-alpha-D-glucan maltohydrolase) - Glycine max (Soybean)highly similar to ( 683) loc_os02g03690 12002.m05719 protein beta-amylase, putative, expressedGlyco_hydr…	T
'2.2.2.1.2'	'major CHO metabolism.degradation.starch.starch cleavage.beta amylase'	'PGSC0003DMG402020509'	'Beta-amylase PCT-BMYI | highly similar to ( 818) AT4G17090 | Symbols: CT-BMY, BAM3, BMY8 | CT-BMY (CHLOROPLAST BETA-AMYLASE); beta-amylase | chr4:9605266-9607250 REVERSEmoderately similar to ( 461) AMYB_MEDSA Beta-amylase (EC 3.2.1.2) (1,4-alpha-D-glucan maltohydrolase) - Medicago sativa (Alfalfa)highly similar to ( 672) loc_os10g41550 12010.m06918 protein beta-amylase, putative, expressedGlyco_…	T
'2.2.2.2'	'major CHO metabolism.degradation.starch.starch phosphorylase'	'PGSC0003DMG400028382'	'Alpha-1,4 glucan phosphorylase L-2 isozyme, chloroplastic/amyloplastic | highly similar to ( 719) AT3G29320 | Symbols: | glucan phosphorylase, putative | chr3:11252871-11257587 FORWARDnearly identical (1686) PHSL2_SOLTU Alpha-1,4 glucan phosphorylase L-2 isozyme, chloroplast precursor (EC 2.4.1.1) (Starch phosphorylase L-2) - Solanum tuberosum (Potato)highly similar to ( 694) loc_os03g55090 1200…	T
'2.2.2.2'	'major CHO metabolism.degradation.starch.starch phosphorylase'	'PGSC0003DMG400003495'	'Alpha-1,4 glucan phosphorylase L-1 isozyme, chloroplastic/amyloplastic | moderately similar to ( 319) AT3G29320 | Symbols: | glucan phosphorylase, putative | chr3:11252871-11257587 FORWARDmoderately similar to ( 391) PHSL1_SOLTU Alpha-1,4 glucan phosphorylase L-1 isozyme, chloroplast precursor (EC 2.4.1.1) (Starch phosphorylase L-1) - Solanum tuberosum (Potato)moderately similar to ( 312) loc_os…	T
'2.2.2.2'	'major CHO metabolism.degradation.starch.starch phosphorylase'	'PGSC0003DMG400002479'	'Alpha-1,4 glucan phosphorylase L-1 isozyme, chloroplastic/amyloplastic | moderately similar to ( 283) AT3G29320 | Symbols: | glucan phosphorylase, putative | chr3:11252871-11257587 FORWARDmoderately similar to ( 328) PHSL1_SOLTU Alpha-1,4 glucan phosphorylase L-1 isozyme, chloroplast precursor (EC 2.4.1.1) (Starch phosphorylase L-1) - Solanum tuberosum (Potato)moderately similar to ( 290) loc_os…	T
'2.2.2.2'	'major CHO metabolism.degradation.starch.starch phosphorylase'	'PGSC0003DMG400031765'	'Phosphorylase | highly similar to ( 834) AT3G46970 | Symbols: ATPHS2, PHS2 | PHS2 (ALPHA-GLUCAN PHOSPHORYLASE 2); phosphorylase/ transferase, transferring glycosyl groups | chr3:17301625-17306111 REVERSEhighly similar to ( 832) PHSH_VICFA Alpha-glucan phosphorylase, H isozyme (EC 2.4.1.1) (Starch phosphorylase H) - Vicia faba (Broad bean)highly similar to ( 810) loc_os01g63270 12001.m43279 prote…	T
'2.2.2.2'	'major CHO metabolism.degradation.starch.starch phosphorylase'	'PGSC0003DMG400007782'	'Alpha-1,4 glucan phosphorylase L-1 isozyme, chloroplastic/amyloplastic | highly similar to ( 609) AT3G29320 | Symbols: | glucan phosphorylase, putative | chr3:11252871-11257587 FORWARDhighly similar to ( 804) PHSL1_SOLTU Alpha-1,4 glucan phosphorylase L-1 isozyme, chloroplast precursor (EC 2.4.1.1) (Starch phosphorylase L-1) - Solanum tuberosum (Potato)highly similar to ( 548) loc_os03g55090 120…	T
'2.2.2.3'	'major CHO metabolism.degradation.starch.glucan water dikinase'	'PGSC0003DMG400007677'	'Starch-granule-bound R1 protein | nearly identical (1637) AT1G10760 | Symbols: SEX1, SOP1, SOP, GWD1, GWD | SEX1 (STARCH EXCESS 1); alpha-glucan, water dikinase | chr1:3581210-3590043 REVERSEnearly identical (2643) GWD1_SOLTU Alpha-glucan water dikinase, chloroplast precursor (EC 2.7.9.4) (EC 2.7.13.3) (Starch-related R1 protein) - Solanum tuberosum (Potato)nearly identical (1372) loc_os06g30310…	T
'2.2.2.3'	'major CHO metabolism.degradation.starch.glucan water dikinase'	'PGSC0003DMG400016613'	'Glucan/water dikinase | nearly identical (1401) AT5G26570 | Symbols: PWD, OK1, ATGWD3 | ATGWD3; carbohydrate kinase/ catalytic/ phosphoglucan, water dikinase | chr5:9261580-9266463 FORWARDnearly identical (1341) PWD_ORYSA Phosphoglucan, water dikinase, chloroplast precursor (EC 2.7.9.5) - Oryza sativa (Rice)nearly identical (1341) loc_os12g20150 12012.m26895 protein chloroplast alpha-glucan wate…	T
'2.2.2.4'	'major CHO metabolism.degradation.starch.D enzyme'	'PGSC0003DMG400016589'	'4-alpha-glucanotransferase | highly similar to ( 801) AT5G64860 | Symbols: DPE1 | DPE1 (DISPROPORTIONATING ENZYME); 4-alpha-glucanotransferase/ catalytic/ cation binding | chr5:25925373-25928788 REVERSEnearly identical (1130) DPEP_SOLTU 4-alpha-glucanotransferase, chloroplast precursor (EC 2.4.1.25) (Amylomaltase) (Disproportionating enzyme) (D-enzyme) - Solanum tuberosum (Potato)highly similar …	T
'2.2.2.6'	'major CHO metabolism.degradation.starch.transporter'	'PGSC0003DMG400024812'	'Maltose transporter | weakly similar to ( 162) AT5G17520 | Symbols: RCP1, MEX1 | RCP1 (ROOT CAP 1); maltose transmembrane transporter | chr5:5772796-5775231 REVERSEweakly similar to ( 181) MEX1_ORYSA Maltose excess protein 1-like, chloroplast precursor - Oryza sativa (Rice)weakly similar to ( 181) loc_os04g51330 12004.m10029 protein maltose excess protein 1-like, chloroplast precursor, putative,…	T
'2.2.2.8'	'major CHO metabolism.degradation.starch.ISA3'	'PGSC0003DMG402007274'	'Isoamylase isoform 3 | moderately similar to ( 294) AT4G09020 | Symbols: ATISA3, ISA3 | ISA3 (ISOAMYLASE 3); alpha-amylase/ isoamylase | chr4:5784099-5788839 FORWARDmoderately similar to ( 283) loc_os09g29404 12009.m06091 protein glycogen operon protein glgX, putative, expressedPulA PGSC0003DMT400018766'	T
'2.2.2.9'	'major CHO metabolism.degradation.starch.limit dextrinase/ pullulanase'	''	''
'2.2.2.10'	'major CHO metabolism.degradation.starch.laforin like phosphoglucan phosphatase (SEX4)'	'PGSC0003DMG400015246'	'Protein tyrosine phosphatase | moderately similar to ( 462) AT3G52180 | Symbols: ATPTPKIS1, DSP4, SEX4 | SEX4 (STARCH-EXCESS 4); polysaccharide binding / protein tyrosine/serine/threonine phosphatase | chr3:19350574-19353459 REVERSEmoderately similar to ( 462) loc_os03g01750 12003.m101148 protein protein tyrosine phosphatase, putative, expressed PGSC0003DMT400039423'	T
'2.2.2.10'	'major CHO metabolism.degradation.starch.laforin like phosphoglucan phosphatase (SEX4)'	'PGSC0003DMG400029073'	'Dual specificity protein phosphatase | moderately similar to ( 388) AT3G10940 | Symbols: | protein phosphatase-related | chr3:3422259-3423394 REVERSEmoderately similar to ( 357) loc_os12g02120 12012.m073738 protein dual-specificity protein-like phosphatase 3, putative, expressed PGSC0003DMT400074765'	T
'2.2.2.10'	'major CHO metabolism.degradation.starch.laforin like phosphoglucan phosphatase (SEX4)'	'PGSC0003DMG400027327'	'Protein tyrosine phosphatase | moderately similar to ( 463) AT3G52180 | Symbols: ATPTPKIS1, DSP4, SEX4 | SEX4 (STARCH-EXCESS 4); polysaccharide binding / protein tyrosine/serine/threonine phosphatase | chr3:19350574-19353459 REVERSEmoderately similar to ( 454) loc_os03g01750 12003.m101148 protein protein tyrosine phosphatase, putative, expressed PGSC0003DMT400070294'	T
'2.2.2.1001'	'major CHO metabolism.degradation.starch'	''	''
'2.2.2.1002'	'major CHO metabolism.degradation.starch'	''	''
'2.2.2.1003'	'major CHO metabolism.degradation.starch'	''	''
'2.2.2.1004'	'major CHO metabolism.degradation.starch'	''	''
'2.2.10'	'major CHO metabolism.degradation.acetate metabolism'	''	''
'2.2.10.1'	'major CHO metabolism.degradation.acetate metabolism.acetate kinase'	''	''
'2.2.10.2'	'major CHO metabolism.degradation.acetate metabolism.phosphate acetyltransferase'	''	''
'2.2.10.3'	'major CHO metabolism.degradation.acetate metabolism.acetyl-CoA synthetase'	''	''
'3'	'minor CHO metabolism'	''	''
'3.1'	'minor CHO metabolism.raffinose family'	''	''
'3.1.1'	'minor CHO metabolism.raffinose family.galactinol synthases'	''	''
'3.1.1.1'	'minor CHO metabolism.raffinose family.galactinol synthases.known'	''	''
'3.1.1.2'	'minor CHO metabolism.raffinose family.galactinol synthases.putative'	'PGSC0003DMG400003522'	'Galactinol synthase | highly similar to ( 537) AT2G47180 | Symbols: AtGolS1 | AtGolS1 (Arabidopsis thaliana galactinol synthase 1); transferase, transferring glycosyl groups / transferase, transferring hexosyl groups | chr2:19369049-19370372 REVERSEhighly similar to ( 518) loc_os03g20120 12003.m07424 protein galactinol synthase 3, putative, expressedGlyco_transf_8 PGSC0003DMT400009057'	T
'3.1.1.2'	'minor CHO metabolism.raffinose family.galactinol synthases.putative'	'PGSC0003DMG400015490'	'Galactinol synthase | moderately similar to ( 494) AT2G47180 | Symbols: AtGolS1 | AtGolS1 (Arabidopsis thaliana galactinol synthase 1); transferase, transferring glycosyl groups / transferase, transferring hexosyl groups | chr2:19369049-19370372 REVERSEmoderately similar to ( 473) loc_os03g20120 12003.m07424 protein galactinol synthase 3, putative, expressedGlyco_transf_8 PGSC0003DMT400040043'	T
'3.1.1.2'	'minor CHO metabolism.raffinose family.galactinol synthases.putative'	'PGSC0003DMG400046135'	'Galactinol synthase | moderately similar to ( 397) AT2G47180 | Symbols: AtGolS1 | AtGolS1 (Arabidopsis thaliana galactinol synthase 1); transferase, transferring glycosyl groups / transferase, transferring hexosyl groups | chr2:19369049-19370372 REVERSEmoderately similar to ( 374) loc_os03g20120 12003.m07424 protein galactinol synthase 3, putative, expressedGlyco_transf_8 PGSC0003DMT400096564'	T
'3.1.1.2'	'minor CHO metabolism.raffinose family.galactinol synthases.putative'	'PGSC0003DMG400005216'	'Galactinol synthase | highly similar to ( 523) AT2G47180 | Symbols: AtGolS1 | AtGolS1 (Arabidopsis thaliana galactinol synthase 1); transferase, transferring glycosyl groups / transferase, transferring hexosyl groups | chr2:19369049-19370372 REVERSEmoderately similar to ( 479) loc_os03g20120 12003.m07424 protein galactinol synthase 3, putative, expressedGlyco_transf_8 PGSC0003DMT400013376'	T
'3.1.2'	'minor CHO metabolism.raffinose family.raffinose synthases'	''	''
'3.1.2.1'	'minor CHO metabolism.raffinose family.raffinose synthases.known'	'PGSC0003DMG400000513'	'Stachyose synthase | nearly identical (1139) AT5G40390 | Symbols: SIP1 | SIP1 (seed imbibition 1-like); galactinol-sucrose galactosyltransferase/ hydrolase, hydrolyzing O-glycosyl compounds | chr5:16161720-16165085 FORWARDhighly similar to ( 509) STSYN_PEA Stachyose synthase precursor (EC 2.4.1.67) (Galactinol--raffinose galactosyltransferase) - Pisum sativum (Garden pea)nearly identical (1082) …	T
'3.1.2.1'	'minor CHO metabolism.raffinose family.raffinose synthases.known'	'PGSC0003DMG400015154'	'Hydrolase, hydrolyzing O-glycosyl compounds | highly similar to ( 777) AT3G57520 | Symbols: AtSIP2 | AtSIP2 (Arabidopsis thaliana seed imbibition 2); hydrolase, hydrolyzing O-glycosyl compounds | chr3:21289299-21292694 REVERSEmoderately similar to ( 306) STSYN_PEA Stachyose synthase precursor (EC 2.4.1.67) (Galactinol--raffinose galactosyltransferase) - Pisum sativum (Garden pea)highly similar t…	T
'3.1.2.2'	'minor CHO metabolism.raffinose family.raffinose synthases.putative'	'PGSC0003DMG400030910'	'Hydrolase, hydrolyzing O-glycosyl compounds | weakly similar to ( 127) AT5G20250 | Symbols: DIN10 | DIN10 (DARK INDUCIBLE 10); hydrolase, hydrolyzing O-glycosyl compounds | chr5:6834207-6836635 FORWARDvery weakly similar to ( 100) loc_os03g59430 12003.m10841 protein stachyose synthase precursor, putative, expressedRaffinose_syn PGSC0003DMT400079408'	T
'3.1.2.2'	'minor CHO metabolism.raffinose family.raffinose synthases.putative'	'PGSC0003DMG400030891'	'Hydrolase, hydrolyzing O-glycosyl compounds | nearly identical (1137) AT5G20250 | Symbols: DIN10 | DIN10 (DARK INDUCIBLE 10); hydrolase, hydrolyzing O-glycosyl compounds | chr5:6834207-6836635 FORWARDmoderately similar to ( 297) STSYN_PEA Stachyose synthase precursor (EC 2.4.1.67) (Galactinol--raffinose galactosyltransferase) - Pisum sativum (Garden pea)nearly identical (1038) loc_os06g07600 120…	T
'3.1.2.2'	'minor CHO metabolism.raffinose family.raffinose synthases.putative'	'PGSC0003DMG400018109'	'Raffionse synthase 2 | highly similar to ( 883) AT5G40390 | Symbols: SIP1 | SIP1 (seed imbibition 1-like); galactinol-sucrose galactosyltransferase/ hydrolase, hydrolyzing O-glycosyl compounds | chr5:16161720-16165085 FORWARDmoderately similar to ( 491) STSYN_PEA Stachyose synthase precursor (EC 2.4.1.67) (Galactinol--raffinose galactosyltransferase) - Pisum sativum (Garden pea)highly similar to…	T
'3.1.2.2'	'minor CHO metabolism.raffinose family.raffinose synthases.putative'	'PGSC0003DMG400022258'	'Alkaline alpha-galactosidase seed imbibition protein | nearly identical (1140) AT1G55740 | Symbols: AtSIP1 | AtSIP1 (Arabidopsis thaliana seed imbibition 1); hydrolase, hydrolyzing O-glycosyl compounds | chr1:20835507-20838707 REVERSEmoderately similar to ( 340) STSYN_PEA Stachyose synthase precursor (EC 2.4.1.67) (Galactinol--raffinose galactosyltransferase) - Pisum sativum (Garden pea)nearly i…	T
'3.1.2.2'	'minor CHO metabolism.raffinose family.raffinose synthases.putative'	'PGSC0003DMG400023297'	'Gene of unknown function | moderately similar to ( 259) AT3G57520 | Symbols: AtSIP2 | AtSIP2 (Arabidopsis thaliana seed imbibition 2); hydrolase, hydrolyzing O-glycosyl compounds | chr3:21289299-21292694 REVERSEvery weakly similar to (93.2) STSYN_PEA Stachyose synthase precursor (EC 2.4.1.67) (Galactinol--raffinose galactosyltransferase) - Pisum sativum (Garden pea)moderately similar to ( 239) l…	T
'3.1.3'	'minor CHO metabolism.raffinose family.stachyose synthases'	'PGSC0003DMG400009017'	'Stachyose synthase | nearly identical (1033) AT4G01970 | Symbols: AtSTS | AtSTS (Arabidopsis thaliana stachyose synthase); galactinol-raffinose galactosyltransferase/ hydrolase, hydrolyzing O-glycosyl compounds | chr4:854073-856953 REVERSEnearly identical (1159) STSYN_PEA Stachyose synthase precursor (EC 2.4.1.67) (Galactinol--raffinose galactosyltransferase) - Pisum sativum (Garden pea)highly s…	T
'3.1.1001'	'minor CHO metabolism.raffinose family'	''	''
'3.1.1002'	'minor CHO metabolism.raffinose family'	''	''
'3.2'	'minor CHO metabolism.trehalose'	''	''
'3.2.1'	'minor CHO metabolism.trehalose.TPS'	'PGSC0003DMG400007089'	'Trehalose-phosphate synthase 1 | moderately similar to ( 392) AT1G78580 | Symbols: ATTPS1, TPS1 | ATTPS1 (TREHALOSE-6-PHOSPHATE SYNTHASE); alpha,alpha-trehalose-phosphate synthase (UDP-forming)/ transferase, transferring glycosyl groups | chr1:29552495-29557482 REVERSEmoderately similar to ( 353) loc_os05g44210 12005.m83931 protein alpha,alpha-trehalose-phosphate synthase, putative, expressedTre…	T
'3.2.1'	'minor CHO metabolism.trehalose.TPS'	'PGSC0003DMG400017276'	'Trehalose synthase | nearly identical (1320) AT1G06410 | Symbols: ATTPS7, TPS7, ATTPSA | ATTPS7; alpha,alpha-trehalose-phosphate synthase (UDP-forming)/ transferase, transferring glycosyl groups / trehalose-phosphatase | chr1:1955413-1958153 FORWARDnearly identical (1242) loc_os05g44100 12005.m08536 protein trehalose synthase, putative, expressedGlyco_transf_20 OtsA PRK10117 Trehalose_PPase OtsB…	T
'3.2.1'	'minor CHO metabolism.trehalose.TPS'	'PGSC0003DMG400027449'	'Trehalose-6-phosphate synthase | nearly identical (1154) AT2G18700 | Symbols: ATTPS11, TPS11, ATTPSB | ATTPS11; transferase, transferring glycosyl groups | chr2:8109043-8111799 FORWARDnearly identical (1041) loc_os02g54820 12002.m33906 protein trehalose-6-phosphate synthase, putative, expressedGlyco_transf_20 OtsA Trehalose_PPase PRK10117 OtsB PGSC0003DMT400070613'	T
'3.2.1'	'minor CHO metabolism.trehalose.TPS'	'PGSC0003DMG400023995'	'Trehalose-6-phosphate synthase | nearly identical (1384) AT1G23870 | Symbols: ATTPS9, TPS9 | ATTPS9; transferase, transferring glycosyl groups / trehalose-phosphatase | chr1:8432695-8435506 FORWARDnearly identical (1175) loc_os08g31980 12008.m07192 protein trehalose 6-phosphate synthase, putative, expressedGlyco_transf_20 OtsA Trehalose_PPase PRK10117 OtsB PGSC0003DMT400061642'	T
'3.2.1'	'minor CHO metabolism.trehalose.TPS'	'PGSC0003DMG401017546'	'Alpha,alpha-trehalose-phosphate synthase [UDP-forming] 5 | nearly identical (1412) AT4G17770 | Symbols: ATTPS5, TPS5 | ATTPS5; protein binding / transferase, transferring glycosyl groups / trehalose-phosphatase | chr4:9877055-9880084 FORWARDnearly identical (1231) loc_os09g23350 12009.m05492 protein ATTPS6, putative, expressedGlyco_transf_20 OtsA PRK10117 Trehalose_PPase OtsB PGSC0003DMT40004522…	T
'3.2.1'	'minor CHO metabolism.trehalose.TPS'	'PGSC0003DMG400010556'	'Trehalose synthase | nearly identical (1216) AT1G06410 | Symbols: ATTPS7, TPS7, ATTPSA | ATTPS7; alpha,alpha-trehalose-phosphate synthase (UDP-forming)/ transferase, transferring glycosyl groups / trehalose-phosphatase | chr1:1955413-1958153 FORWARDnearly identical (1129) loc_os01g54560 12001.m150713 protein trehalose synthase, putative, expressedGlyco_transf_20 OtsA PRK10117 Trehalose_PPase Ots…	T
'3.2.1'	'minor CHO metabolism.trehalose.TPS'	'PGSC0003DMG400004114'	'Trehalose 6-phosphate synthase | nearly identical (1358) AT1G23870 | Symbols: ATTPS9, TPS9 | ATTPS9; transferase, transferring glycosyl groups / trehalose-phosphatase | chr1:8432695-8435506 FORWARDnearly identical (1164) loc_os08g31980 12008.m07192 protein trehalose 6-phosphate synthase, putative, expressedGlyco_transf_20 OtsA Trehalose_PPase PRK10117 OtsB PGSC0003DMT400010526'	T
'3.2.1'	'minor CHO metabolism.trehalose.TPS'	'PGSC0003DMG400000246'	'Trehalose-6-phosphate synthase | moderately similar to ( 495) AT4G17770 | Symbols: ATTPS5, TPS5 | ATTPS5; protein binding / transferase, transferring glycosyl groups / trehalose-phosphatase | chr4:9877055-9880084 FORWARDmoderately similar to ( 456) loc_os09g23350 12009.m05492 protein ATTPS6, putative, expressedGlyco_transf_20 OtsA PRK10117 PGSC0003DMT400000688'	T
'3.2.1'	'minor CHO metabolism.trehalose.TPS'	'PGSC0003DMG400028467'	'Trehalose-6-phosphate synthase | nearly identical (1359) AT1G06410 | Symbols: ATTPS7, TPS7, ATTPSA | ATTPS7; alpha,alpha-trehalose-phosphate synthase (UDP-forming)/ transferase, transferring glycosyl groups / trehalose-phosphatase | chr1:1955413-1958153 FORWARDnearly identical (1287) loc_os01g54560 12001.m150713 protein trehalose synthase, putative, expressedGlyco_transf_20 OtsA Trehalose_PPase …	T
'3.2.2'	'minor CHO metabolism.trehalose.TPP'	'PGSC0003DMG400040020'	'Trehalose-6-phosphate synthase | moderately similar to ( 314) AT1G35910 | Symbols: | trehalose-6-phosphate phosphatase, putative | chr1:13363200-13364965 REVERSEmoderately similar to ( 328) loc_os08g31630 12008.m26845 protein expressed proteinTrehalose_PPase OtsB PGSC0003DMT400090449'	T
'3.2.2'	'minor CHO metabolism.trehalose.TPP'	'PGSC0003DMG400013809'	'Trehalose-6-phosphate synthase | moderately similar to ( 441) AT4G22590 | Symbols: | trehalose-6-phosphate phosphatase, putative | chr4:11893707-11895371 REVERSEmoderately similar to ( 377) loc_os07g30160 12007.m07287 protein ATTPPA, putative, expressedTrehalose_PPase OtsB PGSC0003DMT400035869'	T
'3.2.2'	'minor CHO metabolism.trehalose.TPP'	'PGSC0003DMG400021820'	'Trehalose-6-phosphate synthase | moderately similar to ( 312) AT2G22190 | Symbols: | catalytic/ trehalose-phosphatase | chr2:9433897-9436482 REVERSEmoderately similar to ( 308) loc_os02g51680 12002.m10199 protein expressed proteinTrehalose_PPase OtsB PGSC0003DMT400056161'	T
'3.2.2'	'minor CHO metabolism.trehalose.TPP'	'PGSC0003DMG400020619'	'Trehalose-6-phosphate synthase | moderately similar to ( 473) AT5G65140 | Symbols: | trehalose-6-phosphate phosphatase, putative | chr5:26020411-26022077 REVERSEmoderately similar to ( 451) loc_os08g31630 12008.m26845 protein expressed proteinTrehalose_PPase OtsB PGSC0003DMT400053144'	T
'3.2.2'	'minor CHO metabolism.trehalose.TPP'	'PGSC0003DMG400009109'	'Trehalose-6-phosphate synthase | moderately similar to ( 326) AT1G35910 | Symbols: | trehalose-6-phosphate phosphatase, putative | chr1:13363200-13364965 REVERSEmoderately similar to ( 339) loc_os10g40550 12010.m22032 protein trehalose-phosphate phosphatase, putative, expressedTrehalose_PPase OtsB PGSC0003DMT400023513'	T
'3.2.2'	'minor CHO metabolism.trehalose.TPP'	'PGSC0003DMG400013857'	'Trehalose 6-phosphate phosphatase | highly similar to ( 525) AT5G51460 | Symbols: ATTPPA | ATTPPA; trehalose-phosphatase | chr5:20902266-20904292 FORWARDmoderately similar to ( 464) loc_os10g40550 12010.m22032 protein trehalose-phosphate phosphatase, putative, expressedTrehalose_PPase OtsB PGSC0003DMT400035989'	T
'3.2.2'	'minor CHO metabolism.trehalose.TPP'	'PGSC0003DMG400009477'	'Trehalose-6-phosphate synthase | moderately similar to ( 446) AT5G65140 | Symbols: | trehalose-6-phosphate phosphatase, putative | chr5:26020411-26022077 REVERSEmoderately similar to ( 431) loc_os02g51680 12002.m10199 protein expressed proteinTrehalose_PPase OtsB PRK10187 PGSC0003DMT400024511'	T
'3.2.2'	'minor CHO metabolism.trehalose.TPP'	'PGSC0003DMG400004792'	'Trehalose-6-phosphate synthase | moderately similar to ( 488) AT4G22590 | Symbols: | trehalose-6-phosphate phosphatase, putative | chr4:11893707-11895371 REVERSEmoderately similar to ( 412) loc_os10g40550 12010.m22032 protein trehalose-phosphate phosphatase, putative, expressedTrehalose_PPase OtsB PGSC0003DMT400012219'	T
'3.2.2'	'minor CHO metabolism.trehalose.TPP'	'PGSC0003DMG400045045'	'Conserved gene of unknown function | moderately similar to ( 210) AT1G35910 | Symbols: | trehalose-6-phosphate phosphatase, putative | chr1:13363200-13364965 REVERSEmoderately similar to ( 211) loc_os08g31630 12008.m26845 protein expressed proteinTrehalose_PPase PGSC0003DMT400095474'	T
'3.2.3'	'minor CHO metabolism.trehalose.potential TPS/TPP'	'PGSC0003DMG400017276'	'Trehalose synthase | nearly identical (1320) AT1G06410 | Symbols: ATTPS7, TPS7, ATTPSA | ATTPS7; alpha,alpha-trehalose-phosphate synthase (UDP-forming)/ transferase, transferring glycosyl groups / trehalose-phosphatase | chr1:1955413-1958153 FORWARDnearly identical (1242) loc_os05g44100 12005.m08536 protein trehalose synthase, putative, expressedGlyco_transf_20 OtsA PRK10117 Trehalose_PPase OtsB…	T
'3.2.3'	'minor CHO metabolism.trehalose.potential TPS/TPP'	'PGSC0003DMG400037227'	'Trehalose synthase | very weakly similar to (81.6) AT1G06410 | Symbols: ATTPS7, TPS7, ATTPSA | ATTPS7; alpha,alpha-trehalose-phosphate synthase (UDP-forming)/ transferase, transferring glycosyl groups / trehalose-phosphatase | chr1:1955413-1958153 FORWARDvery weakly similar to (80.9) loc_os01g53000 12001.m43173 protein trehalose synthase, putative, expressed PGSC0003DMT400087656'	T
'3.2.3'	'minor CHO metabolism.trehalose.potential TPS/TPP'	'PGSC0003DMG402017546'	'Trehalose-6-phosphate synthase | weakly similar to ( 118) AT1G68020 | Symbols: ATTPS6, TPS6 | ATTPS6; alpha,alpha-trehalose-phosphate synthase (UDP-forming)/ transferase, transferring glycosyl groups / trehalose-phosphatase | chr1:25497493-25500241 FORWARDweakly similar to ( 114) loc_os01g53000 12001.m43173 protein trehalose synthase, putative, expressedTrehalose_PPase PGSC0003DMT400045228'	T
'3.2.3'	'minor CHO metabolism.trehalose.potential TPS/TPP'	'PGSC0003DMG400023995'	'Trehalose-6-phosphate synthase | nearly identical (1384) AT1G23870 | Symbols: ATTPS9, TPS9 | ATTPS9; transferase, transferring glycosyl groups / trehalose-phosphatase | chr1:8432695-8435506 FORWARDnearly identical (1175) loc_os08g31980 12008.m07192 protein trehalose 6-phosphate synthase, putative, expressedGlyco_transf_20 OtsA Trehalose_PPase PRK10117 OtsB PGSC0003DMT400061642'	T
'3.2.3'	'minor CHO metabolism.trehalose.potential TPS/TPP'	'PGSC0003DMG400022778'	'Alpha,alpha-trehalose-phosphate synthase [UDP-forming] 6 | nearly identical (1457) AT1G68020 | Symbols: ATTPS6, TPS6 | ATTPS6; alpha,alpha-trehalose-phosphate synthase (UDP-forming)/ transferase, transferring glycosyl groups / trehalose-phosphatase | chr1:25497493-25500241 FORWARDnearly identical (1286) loc_os09g23350 12009.m05492 protein ATTPS6, putative, expressedGlyco_transf_20 OtsA Trehalose…	T
'3.2.3'	'minor CHO metabolism.trehalose.potential TPS/TPP'	'PGSC0003DMG401017546'	'Alpha,alpha-trehalose-phosphate synthase [UDP-forming] 5 | nearly identical (1412) AT4G17770 | Symbols: ATTPS5, TPS5 | ATTPS5; protein binding / transferase, transferring glycosyl groups / trehalose-phosphatase | chr4:9877055-9880084 FORWARDnearly identical (1231) loc_os09g23350 12009.m05492 protein ATTPS6, putative, expressedGlyco_transf_20 OtsA PRK10117 Trehalose_PPase OtsB PGSC0003DMT40004522…	T
'3.2.3'	'minor CHO metabolism.trehalose.potential TPS/TPP'	'PGSC0003DMG400010556'	'Trehalose synthase | nearly identical (1216) AT1G06410 | Symbols: ATTPS7, TPS7, ATTPSA | ATTPS7; alpha,alpha-trehalose-phosphate synthase (UDP-forming)/ transferase, transferring glycosyl groups / trehalose-phosphatase | chr1:1955413-1958153 FORWARDnearly identical (1129) loc_os01g54560 12001.m150713 protein trehalose synthase, putative, expressedGlyco_transf_20 OtsA PRK10117 Trehalose_PPase Ots…	T
'3.2.3'	'minor CHO metabolism.trehalose.potential TPS/TPP'	'PGSC0003DMG400004114'	'Trehalose 6-phosphate synthase | nearly identical (1358) AT1G23870 | Symbols: ATTPS9, TPS9 | ATTPS9; transferase, transferring glycosyl groups / trehalose-phosphatase | chr1:8432695-8435506 FORWARDnearly identical (1164) loc_os08g31980 12008.m07192 protein trehalose 6-phosphate synthase, putative, expressedGlyco_transf_20 OtsA Trehalose_PPase PRK10117 OtsB PGSC0003DMT400010526'	T
'3.2.3'	'minor CHO metabolism.trehalose.potential TPS/TPP'	'PGSC0003DMG400028467'	'Trehalose-6-phosphate synthase | nearly identical (1359) AT1G06410 | Symbols: ATTPS7, TPS7, ATTPSA | ATTPS7; alpha,alpha-trehalose-phosphate synthase (UDP-forming)/ transferase, transferring glycosyl groups / trehalose-phosphatase | chr1:1955413-1958153 FORWARDnearly identical (1287) loc_os01g54560 12001.m150713 protein trehalose synthase, putative, expressedGlyco_transf_20 OtsA Trehalose_PPase …	T
'3.2.4'	'minor CHO metabolism.trehalose.trehalase'	'PGSC0003DMG400012252'	'Trehalase | moderately similar to ( 435) AT4G24040 | Symbols: ATTRE1, TRE1 | TRE1 (TREHALASE 1); alpha,alpha-trehalase/ trehalase | chr4:12488242-12491060 FORWARDmoderately similar to ( 500) loc_os10g37660 12010.m50427 protein trehalase precursor, putative, expressedTrehalase TreA PGSC0003DMT400031935'	T
'3.2.1001'	'minor CHO metabolism.trehalose'	''	''
'3.3'	'minor CHO metabolism.sugar alcohols'	'PGSC0003DMG400032154'	'Alcohol dehydrogenase | highly similar to ( 633) AT5G51970 | Symbols: | sorbitol dehydrogenase, putative / L-iditol 2-dehydrogenase, putative | chr5:21111820-21113284 FORWARDvery weakly similar to (93.2) ADHX_ORYSA Alcohol dehydrogenase class 3 (EC 1.1.1.1) (Alcohol dehydrogenase class III) (S-(hydroxymethyl)glutathione dehydrogenase) (EC 1.1.1.284) (Glutathione-dependent formaldehyde dehydrogen…	T
'3.3'	'minor CHO metabolism.sugar alcohols'	'PGSC0003DMG400018753'	'Ribitol kinase | highly similar to ( 990) AT4G30310 | Symbols: | ribitol kinase, putative | chr4:14831913-14835092 FORWARDhighly similar to ( 918) loc_os02g08130 12002.m33998 protein carbohydrate kinase, putative, expressedAraB PRK04123 XylB FGGY_N PRK10331 PRK10939 PGSC0003DMT400048267'	T
'3.3.1001'	'minor CHO metabolism.sugar alcohols'	''	''
'3.3.1002'	'minor CHO metabolism.sugar alcohols'	''	''
'3.3.1003'	'minor CHO metabolism.sugar alcohols'	''	''
'3.3.1004'	'minor CHO metabolism.sugar alcohols'	''	''
'3.3.1005'	'minor CHO metabolism.sugar alcohols'	''	''
'3.3.1006'	'minor CHO metabolism.sugar alcohols'	''	''
'3.3.1007'	'minor CHO metabolism.sugar alcohols'	''	''
'3.3.1008'	'minor CHO metabolism.sugar alcohols'	''	''
'3.3.1009'	'minor CHO metabolism.sugar alcohols'	''	''
'3.3.1010'	'minor CHO metabolism.sugar alcohols'	''	''
'3.3.1011'	'minor CHO metabolism.sugar alcohols'	''	''
'3.3.1012'	'minor CHO metabolism.sugar alcohols'	''	''
'3.4'	'minor CHO metabolism.myo-inositol'	''	''
'3.4.1'	'minor CHO metabolism.myo-inositol.poly-phosphatases'	''	''
'3.4.2'	'minor CHO metabolism.myo-inositol.InsP-Kinases'	'PGSC0003DMG400015950'	'Inositol-pentakisphosphate 2-kinase | moderately similar to ( 202) AT5G42810 | Symbols: ATIPK1 | ATIPK1 (Inositol-pentakisphosphate 2-kinase 1); inositol pentakisphosphate 2-kinase/ inositol tetrakisphosphate 2-kinase | chr5:17167073-17169337 FORWARDweakly similar to ( 192) loc_os04g56580 12004.m10547 protein expressed proteinDUF941 PGSC0003DMT400041208'	T
'3.4.2'	'minor CHO metabolism.myo-inositol.InsP-Kinases'	'PGSC0003DMG400003698'	'Inositol-pentakisphosphate 2-kinase | moderately similar to ( 455) AT5G42810 | Symbols: ATIPK1 | ATIPK1 (Inositol-pentakisphosphate 2-kinase 1); inositol pentakisphosphate 2-kinase/ inositol tetrakisphosphate 2-kinase | chr5:17167073-17169337 FORWARDmoderately similar to ( 420) loc_os04g56580 12004.m10547 protein expressed proteinDUF941 PGSC0003DMT400009486'	T
'3.4.2'	'minor CHO metabolism.myo-inositol.InsP-Kinases'	'PGSC0003DMG400014467'	'Inositol polyphosphate multikinase | moderately similar to ( 372) AT5G61760 | Symbols: ATIPK2BETA, IPK2B, IPK2BETA | ATIPK2BETA; inositol or phosphatidylinositol kinase/ inositol trisphosphate 6-kinase | chr5:24813916-24814818 REVERSEmoderately similar to ( 278) loc_os02g32370 12002.m08330 protein inositol hexaphosphate kinase, putative, expressedIPK PGSC0003DMT400037492'	T
'3.4.2'	'minor CHO metabolism.myo-inositol.InsP-Kinases'	'PGSC0003DMG400014228'	'Inositol polyphosphate multikinase | moderately similar to ( 375) AT5G61760 | Symbols: ATIPK2BETA, IPK2B, IPK2BETA | ATIPK2BETA; inositol or phosphatidylinositol kinase/ inositol trisphosphate 6-kinase | chr5:24813916-24814818 REVERSEmoderately similar to ( 282) loc_os02g32370 12002.m08330 protein inositol hexaphosphate kinase, putative, expressedIPK PGSC0003DMT400036899'	T
'3.4.3'	'minor CHO metabolism.myo-inositol.InsP Synthases'	'PGSC0003DMG400021831'	'Inositol-3-phosphate synthase | highly similar to ( 942) AT2G22240 | Symbols: ATMIPS2, MIPS2 | MIPS2 (MYO-INOSITOL-1-PHOSTPATE SYNTHASE 2); binding / catalytic/ inositol-3-phosphate synthase | chr2:9451901-9453375 REVERSEhighly similar to ( 984) INO1_TOBAC Inositol-3-phosphate synthase (EC 5.5.1.4) (Myo-inositol-1-phosphate synthase) (MI-1-P synthase) (IPS) - Nicotiana tabacum (Common tobacco)hi…	T
'3.4.3'	'minor CHO metabolism.myo-inositol.InsP Synthases'	'PGSC0003DMG400027916'	'Inositol-3-phosphate synthase | highly similar to ( 933) AT5G10170 | Symbols: ATMIPS3, MIPS3 | MIPS3 (MYO-INOSITOL-1-PHOSTPATE SYNTHASE 3); binding / catalytic/ inositol-3-phosphate synthase | chr5:3187538-3190161 REVERSEhighly similar to ( 988) INO1_TOBAC Inositol-3-phosphate synthase (EC 5.5.1.4) (Myo-inositol-1-phosphate synthase) (MI-1-P synthase) (IPS) - Nicotiana tabacum (Common tobacco)hi…	T
'3.4.4'	'minor CHO metabolism.myo-inositol.myo inositol oxygenases'	'PGSC0003DMG401000287'	'Myo-inositol oxygenase | moderately similar to ( 462) AT4G26260 | Symbols: MIOX4 | MIOX4; inositol oxygenase | chr4:13297939-13300146 FORWARDmoderately similar to ( 445) MIOX_ORYSA Probable inositol oxygenase (EC 1.13.99.1) (Myo-inositol oxygenase) - Oryza sativa (Rice)moderately similar to ( 445) loc_os06g36560 12006.m32098 protein inositol oxygenase, putative, expressedDUF706 PGSC0003DMT400000…	T
'3.4.4'	'minor CHO metabolism.myo-inositol.myo inositol oxygenases'	'PGSC0003DMG400004872'	'Myo-inositol oxygenase | moderately similar to ( 442) AT1G14520 | Symbols: MIOX1 | MIOX1 (MYO-INISITOL OXYGENASE); inositol oxygenase/ oxidoreductase | chr1:4968376-4969954 REVERSEmoderately similar to ( 430) MIOX_ORYSA Probable inositol oxygenase (EC 1.13.99.1) (Myo-inositol oxygenase) - Oryza sativa (Rice)moderately similar to ( 430) loc_os06g36560 12006.m32098 protein inositol oxygenase, puta…	T
'3.4.4'	'minor CHO metabolism.myo-inositol.myo inositol oxygenases'	'PGSC0003DMG400016876'	'Inositol oxygenase 4 | moderately similar to ( 442) AT5G56640 | Symbols: MIOX5 | MIOX5; inositol oxygenase/ iron ion binding | chr5:22927534-22929638 REVERSEmoderately similar to ( 401) MIOX_ORYSA Probable inositol oxygenase (EC 1.13.99.1) (Myo-inositol oxygenase) - Oryza sativa (Rice)moderately similar to ( 401) loc_os06g36560 12006.m32098 protein inositol oxygenase, putative, expressedDUF706 P…	T
'3.4.4'	'minor CHO metabolism.myo-inositol.myo inositol oxygenases'	'PGSC0003DMG400001976'	'Myo-inositol oxygenase | moderately similar to ( 464) AT4G26260 | Symbols: MIOX4 | MIOX4; inositol oxygenase | chr4:13297939-13300146 FORWARDmoderately similar to ( 472) MIOX_ORYSA Probable inositol oxygenase (EC 1.13.99.1) (Myo-inositol oxygenase) - Oryza sativa (Rice)moderately similar to ( 472) loc_os06g36560 12006.m32098 protein inositol oxygenase, putative, expressedDUF706 Ap4A_hydrolase_pl…	T
'3.4.5'	'minor CHO metabolism.myo-inositol.inositol phosphatase'	'PGSC0003DMG400030950'	'Myo inositol monophosphatase | moderately similar to ( 469) AT4G39120 | Symbols: IMPL2 | IMPL2 (MYO-INOSITOL MONOPHOSPHATASE LIKE 2); 3'(2'),5'-bisphosphate nucleotidase/ L-galactose-1-phosphate phosphatase/ inositol or phosphatidylinositol phosphatase/ inositol-1(or 4)-monophosphatase | chr4:18225578-18227901 REVERSEvery weakly similar to (90.9) IMPP_MESCR Inositol monophosphatase (EC 3.1.3.25)…	T
'3.4.5'	'minor CHO metabolism.myo-inositol.inositol phosphatase'	'PGSC0003DMG400022510'	'Phosphatase IMPL2, chloroplastic | very weakly similar to (92.0) AT4G39120 | Symbols: IMPL2 | IMPL2 (MYO-INOSITOL MONOPHOSPHATASE LIKE 2); 3'(2'),5'-bisphosphate nucleotidase/ L-galactose-1-phosphate phosphatase/ inositol or phosphatidylinositol phosphatase/ inositol-1(or 4)-monophosphatase | chr4:18225578-18227901 REVERSEvery weakly similar to (84.7) loc_os07g09330 12007.m05389 protein inositol…	T
'3.4.5'	'minor CHO metabolism.myo-inositol.inositol phosphatase'	'PGSC0003DMG400013285'	'Inositol monophosphatase 3 | moderately similar to ( 407) AT3G02870 | Symbols: VTC4 | VTC4; 3'(2'),5'-bisphosphate nucleotidase/ L-galactose-1-phosphate phosphatase/ inositol or phosphatidylinositol phosphatase/ inositol-1(or 4)-monophosphatase | chr3:627742-629682 REVERSEmoderately similar to ( 393) IMPP_MESCR Inositol monophosphatase (EC 3.1.3.25) (IMPase) (IMP) (Inositol-1(or 4)-monophosphata…	T
'3.4.5'	'minor CHO metabolism.myo-inositol.inositol phosphatase'	'PGSC0003DMG402022924'	'Inositol monophosphatase 2 | moderately similar to ( 385) AT3G02870 | Symbols: VTC4 | VTC4; 3'(2'),5'-bisphosphate nucleotidase/ L-galactose-1-phosphate phosphatase/ inositol or phosphatidylinositol phosphatase/ inositol-1(or 4)-monophosphatase | chr3:627742-629682 REVERSEmoderately similar to ( 360) IMPP_MESCR Inositol monophosphatase (EC 3.1.3.25) (IMPase) (IMP) (Inositol-1(or 4)-monophosphata…	T
'3.4.5'	'minor CHO metabolism.myo-inositol.inositol phosphatase'	'PGSC0003DMG401023603'	'Inositol monophosphatase 1 | moderately similar to ( 389) AT3G02870 | Symbols: VTC4 | VTC4; 3'(2'),5'-bisphosphate nucleotidase/ L-galactose-1-phosphate phosphatase/ inositol or phosphatidylinositol phosphatase/ inositol-1(or 4)-monophosphatase | chr3:627742-629682 REVERSEmoderately similar to ( 386) IMPP_MESCR Inositol monophosphatase (EC 3.1.3.25) (IMPase) (IMP) (Inositol-1(or 4)-monophosphata…	T
'3.4.1001'	'minor CHO metabolism.myo-inositol'	''	''
'3.4.1002'	'minor CHO metabolism.myo-inositol'	''	''
'3.4.1003'	'minor CHO metabolism.myo-inositol'	''	''
'3.4.1004'	'minor CHO metabolism.myo-inositol'	''	''
'3.5'	'minor CHO metabolism.others'	'PGSC0003DMG400006918'	'Aldose 1-epimerase | moderately similar to ( 478) AT5G14500 | Symbols: | aldose 1-epimerase family protein | chr5:4674503-4676368 REVERSEmoderately similar to ( 394) loc_os08g14330 12008.m26633 protein apospory-associated protein C, putative, expressedCOG0676 Aldose_epim PGSC0003DMT400017814'	T
'3.5'	'minor CHO metabolism.others'	'PGSC0003DMG401008890'	'Aldo-keto reductase family 4 member C10 | moderately similar to ( 472) AT2G37790 | Symbols: | aldo/keto reductase family protein | chr2:15838838-15840752 FORWARDmoderately similar to ( 248) NADO1_ORYSA Probable NAD(P)H-dependent oxidoreductase 1 (EC 1.1.1.-) - Oryza sativa (Rice)moderately similar to ( 436) loc_os01g62870 12001.m43275 protein aldose reductase, putative, expressedAldo_ket_red ARA…	T
'3.5'	'minor CHO metabolism.others'	'PGSC0003DMG400031035'	'Conserved gene of unknown function | weakly similar to ( 134) AT1G59950 | Symbols: | aldo/keto reductase, putative | chr1:22068033-22070588 REVERSEweakly similar to ( 156) NADO2_ORYSA Probable NAD(P)H-dependent oxidoreductase 2 (EC 1.-.-.-) - Oryza sativa (Rice)weakly similar to ( 168) loc_os04g08550 12004.m06142 protein NAD(P)H-dependent oxidoreductase, putative, expressedAldo_ket_red ARA1 PGSC…	T
'3.5'	'minor CHO metabolism.others'	'PGSC0003DMG400006851'	'Conserved oligomeric Golgi complex component | highly similar to ( 853) AT5G11980 | Symbols: | conserved oligomeric Golgi complex component-related / COG complex component-related | chr5:3868809-3872146 REVERSEhighly similar to ( 761) loc_os12g35290 12012.m07322 protein conserved oligomeric Golgi complex component 8, putative, expressedDor1 PGSC0003DMT400017657'	T
'3.5'	'minor CHO metabolism.others'	'PGSC0003DMG400018510'	'Aldo/keto reductase | highly similar to ( 565) AT5G53580 | Symbols: | aldo/keto reductase family protein | chr5:21765215-21766919 REVERSEhighly similar to ( 552) loc_os10g37330 12010.m06526 protein aldo-keto reductase/ oxidoreductase, putative, expressedTas Aldo_ket_red ARA1 PRK09912 PRK10625 PGSC0003DMT400047623'	T
'3.5'	'minor CHO metabolism.others'	'PGSC0003DMG403001316'	'Non-cell-autonomous protein pathway2 | moderately similar to ( 371) AT3G47800 | Symbols: | aldose 1-epimerase family protein | chr3:17634971-17636998 FORWARDmoderately similar to ( 368) loc_os02g36600 12002.m08747 protein aldose 1-epimerase precursor, putative, expressedgalM Aldose_epim GalM PGSC0003DMT400003329'	T
'3.5'	'minor CHO metabolism.others'	'PGSC0003DMG400016293'	'Oxidoreductase | highly similar to ( 613) AT1G04420 | Symbols: | aldo/keto reductase family protein | chr1:1191634-1193699 FORWARDweakly similar to ( 122) KCAB_ORYSA Probable voltage-gated potassium channel subunit beta (K(+) channel subunit beta) - Oryza sativa (Rice)highly similar to ( 618) loc_os03g41510 12003.m35309 protein aldo/keto reductase, putative, expressedPRK10625 Tas Aldo_ket_red AR…	T
'3.5'	'minor CHO metabolism.others'	'PGSC0003DMG400026470'	'Ribokinase | highly similar to ( 582) AT4G27600 | Symbols: | pfkB-type carbohydrate kinase family protein | chr4:13782753-13785005 REVERSEhighly similar to ( 543) loc_os10g42240 12010.m21983 protein carbohydrate kinase-like protein, putative, expressedadenosine_kinase RbsK PfkB KdgK bac_FRK ribokinase_group_A ribokinase YegV_kinase_like ribokinase_group_B PGSC0003DMT400068057'	T
'3.5'	'minor CHO metabolism.others'	'PGSC0003DMG401001316'	'Non-cell-autonomous protein pathway1 | moderately similar to ( 387) AT3G47800 | Symbols: | aldose 1-epimerase family protein | chr3:17634971-17636998 FORWARDmoderately similar to ( 373) loc_os02g36600 12002.m08747 protein aldose 1-epimerase precursor, putative, expressedAldose_epim galM GalM PGSC0003DMT400003327'	T
'3.5'	'minor CHO metabolism.others'	'PGSC0003DMG400009744'	'Kinase | highly similar to ( 505) AT4G28706 | Symbols: | pfkB-type carbohydrate kinase family protein | chr4:14167805-14170619 FORWARDmoderately similar to ( 483) loc_os08g45180 12008.m080244 protein protein kinase/ ribokinase, putative, expressedribokinase_group_B RbsK PfkB ribokinase ribokinase_group_A adenosine_kinase bac_FRK KdgK Ketohexokinase PGSC0003DMT400025219'	T
'3.5'	'minor CHO metabolism.others'	'PGSC0003DMG400005754'	'Aldose-1-epimerase | highly similar to ( 503) AT3G17940 | Symbols: | aldose 1-epimerase family protein | chr3:6143707-6145244 REVERSEmoderately similar to ( 487) loc_os10g06720 12010.m21832 protein aldose 1-epimerase, putative, expressedgalM Aldose_epim GalM PGSC0003DMT400014762'	T
'3.5'	'minor CHO metabolism.others'	'PGSC0003DMG402018424'	'Chalcone reductase | weakly similar to ( 103) AT1G59960 | Symbols: | aldo/keto reductase, putative | chr1:22071410-22073067 REVERSEweakly similar to ( 105) 6DCS_SOYBN NAD(P)H-dependent 6'-deoxychalcone synthase (EC 2.3.1.170) - Glycine max (Soybean)weakly similar to ( 109) loc_os10g02490 12010.m065212 protein NAD(P)H-dependent oxidoreductase, putative, expressedAldo_ket_red ARA1 PGSC0003DMT40004…	T
'3.5'	'minor CHO metabolism.others'	'PGSC0003DMG400014465'	'NADPH-dependent codeinone reductase | weakly similar to ( 129) AT1G59960 | Symbols: | aldo/keto reductase, putative | chr1:22071410-22073067 REVERSEweakly similar to ( 126) 6DCS_SOYBN NAD(P)H-dependent 6'-deoxychalcone synthase (EC 2.3.1.170) - Glycine max (Soybean)weakly similar to ( 132) loc_os03g13390 12003.m06784 protein NAD(P)H-dependent oxidoreductase, putative, expressedAldo_ket_red ARA1 …	T
'3.5'	'minor CHO metabolism.others'	'PGSC0003DMG400014822'	'Aldo-keto reductase | moderately similar to ( 449) AT5G62420 | Symbols: | aldo/keto reductase family protein | chr5:25064835-25066111 FORWARDmoderately similar to ( 275) NADO1_ORYSA Probable NAD(P)H-dependent oxidoreductase 1 (EC 1.1.1.-) - Oryza sativa (Rice)moderately similar to ( 278) loc_os10g02490 12010.m065212 protein NAD(P)H-dependent oxidoreductase, putative, expressedAldo_ket_red ARA1 d…	T
'3.5'	'minor CHO metabolism.others'	'PGSC0003DMG400014325'	'Sugar isomerase domain-containing protein | moderately similar to ( 251) AT5G52190 | Symbols: | sugar isomerase (SIS) domain-containing protein | chr5:21201817-21202443 REVERSEweakly similar to ( 187) loc_os04g48020 12004.m09742 protein 6-phospho 3-hexuloisomerase, putative, expressedGutQ PGSC0003DMT400037148'	T
'3.5'	'minor CHO metabolism.others'	'PGSC0003DMG400001661'	'Aldo-keto reductase | highly similar to ( 534) AT2G21250 | Symbols: | mannose 6-phosphate reductase (NADPH-dependent), putative | chr2:9103408-9105116 REVERSEmoderately similar to ( 457) S6PD_MALDO NADP-dependent D-sorbitol-6-phosphate dehydrogenase (EC 1.1.1.200) (Aldose-6-phosphate reductase [NADPH]) (NADP-S6PDH) - Malus domestica (Apple) (Malus sylvestris)highly similar to ( 523) loc_os02g031…	T
'3.5'	'minor CHO metabolism.others'	'PGSC0003DMG400006778'	'Glucosamine-fructose-6-phosphate aminotransferase | nearly identical (1120) AT3G24090 | Symbols: | glutamine-fructose-6-phosphate transaminase (isomerizing)/ sugar binding / transaminase | chr3:8697838-8700971 REVERSEnearly identical (1020) loc_os11g03900 12011.m04585 protein glucosamine--fructose-6-phosphate aminotransferase, putative, expressedGlmS PRK00331 GFAT AgaS Gn_AT_II GATase_2 SIS GPAT…	T
'3.5'	'minor CHO metabolism.others'	'PGSC0003DMG402008890'	'Aldo-keto reductase family 4 member C10 | moderately similar to ( 482) AT2G37790 | Symbols: | aldo/keto reductase family protein | chr2:15838838-15840752 FORWARDmoderately similar to ( 257) NADO1_ORYSA Probable NAD(P)H-dependent oxidoreductase 1 (EC 1.1.1.-) - Oryza sativa (Rice)moderately similar to ( 446) loc_os01g62870 12001.m43275 protein aldose reductase, putative, expressedAldo_ket_red ARA…	T
'3.5'	'minor CHO metabolism.others'	'PGSC0003DMG400028176'	'3-deoxy-d-manno-octulosonic-acid transferase | moderately similar to ( 497) AT5G03770 | Symbols: | 3-deoxy-D-manno-octulosonic acid transferase-related | chr5:995191-997622 FORWARDmoderately similar to ( 438) loc_os01g63840 12001.m43282 protein 3-deoxy-D-manno-octulosonic-acid transferase, putative, expressedPRK05749 KdtA Glycos_transf_N PGSC0003DMT400072409'	T
'3.5'	'minor CHO metabolism.others'	'PGSC0003DMG400036740'	'D-galacturonic acid reductase 1 | weakly similar to ( 181) AT1G59960 | Symbols: | aldo/keto reductase, putative | chr1:22071410-22073067 REVERSEweakly similar to ( 175) 6DCS_SOYBN NAD(P)H-dependent 6'-deoxychalcone synthase (EC 2.3.1.170) - Glycine max (Soybean)weakly similar to ( 185) loc_os04g37490 12004.m08738 protein NAD(P)H-dependent oxidoreductase, putative, expressedAldo_ket_red ARA1 dkgA…	T
'3.5'	'minor CHO metabolism.others'	'PGSC0003DMG400001318'	'Non-cell-autonomous protein pathway1 | moderately similar to ( 322) AT5G15140 | Symbols: | aldose 1-epimerase family protein | chr5:4908686-4910670 FORWARDmoderately similar to ( 330) loc_os02g36600 12002.m08747 protein aldose 1-epimerase precursor, putative, expressedgalM Aldose_epim GalM PGSC0003DMT400003331'	T
'3.5'	'minor CHO metabolism.others'	'PGSC0003DMG400022641'	'Reductase 2 | moderately similar to ( 398) AT1G59960 | Symbols: | aldo/keto reductase, putative | chr1:22071410-22073067 REVERSEmoderately similar to ( 358) NADO1_ORYSA Probable NAD(P)H-dependent oxidoreductase 1 (EC 1.1.1.-) - Oryza sativa (Rice)moderately similar to ( 370) loc_os03g13390 12003.m06784 protein NAD(P)H-dependent oxidoreductase, putative, expressedAldo_ket_red ARA1 dkgB dkgA Tas C…	T
'3.5'	'minor CHO metabolism.others'	'PGSC0003DMG400025041'	'Enolase-phosphatase E1 | moderately similar to ( 412) AT5G53850 | Symbols: | haloacid dehalogenase-like hydrolase family protein | chr5:21861617-21864817 REVERSEmoderately similar to ( 418) loc_os11g29370 12011.m06847 protein hydrolase, putative, expressedCOG4229 PGSC0003DMT400064454'	T
'3.5'	'minor CHO metabolism.others'	'PGSC0003DMG400009024'	'Carbohydrate kinase family | moderately similar to ( 444) AT5G19150 | Symbols: | carbohydrate kinase family | chr5:6426280-6428402 REVERSEmoderately similar to ( 439) loc_os11g17610 12011.m05844 protein YKL151C, putative, expressedYXKO-related COG0063 Carb_kinase PGSC0003DMT400023297'	T
'3.5'	'minor CHO metabolism.others'	'PGSC0003DMG401031036'	'Chalcone reductase | moderately similar to ( 325) AT1G59960 | Symbols: | aldo/keto reductase, putative | chr1:22071410-22073067 REVERSEmoderately similar to ( 340) NADO2_ORYSA Probable NAD(P)H-dependent oxidoreductase 2 (EC 1.-.-.-) - Oryza sativa (Rice)moderately similar to ( 353) loc_os04g37490 12004.m08738 protein NAD(P)H-dependent oxidoreductase, putative, expressedAldo_ket_red ARA1 dkgB dkg…	T
'3.5'	'minor CHO metabolism.others'	'PGSC0003DMG400012308'	'Aldose 1-epimerase | moderately similar to ( 462) AT4G23730 | Symbols: | aldose 1-epimerase family protein | chr4:12362955-12364792 FORWARDmoderately similar to ( 452) loc_os05g49430 12005.m09013 protein apospory-associated protein C, putative, expressedCOG0676 Aldose_epim PGSC0003DMT400032063'	T
'3.5'	'minor CHO metabolism.others'	'PGSC0003DMG400041306'	'Aldo-keto reductase | moderately similar to ( 444) AT5G62420 | Symbols: | aldo/keto reductase family protein | chr5:25064835-25066111 FORWARDmoderately similar to ( 279) NADO1_ORYSA Probable NAD(P)H-dependent oxidoreductase 1 (EC 1.1.1.-) - Oryza sativa (Rice)moderately similar to ( 279) loc_os10g02380 12010.m03658 protein NAD(P)H-dependent oxidoreductase, putative, expressedAldo_ket_red ARA1 dk…	T
'3.5'	'minor CHO metabolism.others'	'PGSC0003DMG402015926'	'Aldo/keto reductase | highly similar to ( 582) AT1G06690 | Symbols: | aldo/keto reductase family protein | chr1:2049742-2052039 REVERSEvery weakly similar to (82.4) A115_TOBAC Auxin-induced protein PCNT115 - Nicotiana tabacum (Common tobacco)highly similar to ( 565) loc_os07g05000 12007.m04966 protein aldo-keto reductase yakc, putative, expressedTas Aldo_ket_red ARA1 PRK09912 PRK10625 COG4989 PG…	T
'3.5'	'minor CHO metabolism.others'	'PGSC0003DMG400019907'	'Ribokinase | moderately similar to ( 475) AT1G06730 | Symbols: | pfkB-type carbohydrate kinase family protein | chr1:2067633-2070049 FORWARDmoderately similar to ( 460) loc_os03g06880 12003.m06205 protein protein kinase, putative, expressedRbsK KdgK ribokinase bac_FRK PfkB ribokinase_group_A YegV_kinase_like adenosine_kinase ribokinase_pfkB_like PRK09434 FruK_PfkB_like PRK11142 FruK PGSC0003DMT4…	T
'3.5'	'minor CHO metabolism.others'	'PGSC0003DMG400026957'	'3,4-dihydroxy-2-butanone kinase | highly similar to ( 833) AT3G17770 | Symbols: | dihydroxyacetone kinase family protein | chr3:6081973-6085957 REVERSEvery weakly similar to (98.6) DHBK_SOYBN Putative 3,4-dihydroxy-2-butanone kinase (EC 2.7.1.-) (Fragment) - Glycine max (Soybean)highly similar to ( 806) loc_os03g51000 12003.m35396 protein 3,4-dihydroxy-2-butanone kinase, putative, expressedDak1 …	T
'3.5'	'minor CHO metabolism.others'	'PGSC0003DMG401025696'	'Kinase | weakly similar to ( 172) AT4G28706 | Symbols: | pfkB-type carbohydrate kinase family protein | chr4:14167805-14170619 FORWARDweakly similar to ( 164) loc_os08g45180 12008.m080244 protein protein kinase/ ribokinase, putative, expressedribokinase_group_B RbsK PfkB PGSC0003DMT400066005'	T
'3.5'	'minor CHO metabolism.others'	'PGSC0003DMG400039522'	'Aldo-keto reductase | moderately similar to ( 438) AT5G62420 | Symbols: | aldo/keto reductase family protein | chr5:25064835-25066111 FORWARDmoderately similar to ( 276) NADO1_ORYSA Probable NAD(P)H-dependent oxidoreductase 1 (EC 1.1.1.-) - Oryza sativa (Rice)moderately similar to ( 276) loc_os10g02380 12010.m03658 protein NAD(P)H-dependent oxidoreductase, putative, expressedAldo_ket_red ARA1 dk…	T
'3.5'	'minor CHO metabolism.others'	'PGSC0003DMG400000089'	'Aldose 1-epimerase | moderately similar to ( 492) AT3G61610 | Symbols: | aldose 1-epimerase family protein | chr3:22799480-22801029 FORWARDmoderately similar to ( 484) loc_os05g49430 12005.m09013 protein apospory-associated protein C, putative, expressedCOG0676 Aldose_epim PGSC0003DMT400000269'	T
'3.5'	'minor CHO metabolism.others'	'PGSC0003DMG401018424'	'Chalcone reductase | moderately similar to ( 327) AT1G59960 | Symbols: | aldo/keto reductase, putative | chr1:22071410-22073067 REVERSEmoderately similar to ( 322) NADO1_ORYSA Probable NAD(P)H-dependent oxidoreductase 1 (EC 1.1.1.-) - Oryza sativa (Rice)moderately similar to ( 356) loc_os03g13390 12003.m06784 protein NAD(P)H-dependent oxidoreductase, putative, expressedAldo_ket_red ARA1 dkgA dkg…	T
'3.5'	'minor CHO metabolism.others'	'PGSC0003DMG400030356'	'UPA14 | moderately similar to ( 361) AT5G58730 | Symbols: | pfkB-type carbohydrate kinase family protein | chr5:23723627-23725324 REVERSEmoderately similar to ( 277) loc_os03g52760 12003.m10250 protein carbohydrate kinase, PfkB, putative, expressedPfkB RbsK ribokinase_group_A PGSC0003DMT400078041'	T
'3.5'	'minor CHO metabolism.others'	'PGSC0003DMG400012412'	'Enolase-phosphatase E1 | highly similar to ( 764) AT5G53850 | Symbols: | haloacid dehalogenase-like hydrolase family protein | chr5:21861617-21864817 REVERSEhighly similar to ( 792) loc_os11g29370 12011.m06847 protein hydrolase, putative, expressedCOG4229 Aldolase_II AraD mtnB PRK09220 Aldolase_II PGSC0003DMT400032317'	T
'3.5'	'minor CHO metabolism.others'	'PGSC0003DMG400025190'	'Pentatricopeptide repeat-containing protein | moderately similar to ( 308) AT1G49350 | Symbols: | pfkB-type carbohydrate kinase family protein | chr1:18265070-18267034 FORWARDmoderately similar to ( 291) loc_os05g09370 12005.m27729 protein carbohydrate kinase, PfkB, putative, expressedYeiC_kinase_like RbsK ribokinase PfkB PRK09954 PGSC0003DMT400064875'	T
'3.5'	'minor CHO metabolism.others'	'PGSC0003DMG400041854'	'D-galacturonic acid reductase 1 | weakly similar to ( 200) AT1G59960 | Symbols: | aldo/keto reductase, putative | chr1:22071410-22073067 REVERSEweakly similar to ( 196) NADO1_ORYSA Probable NAD(P)H-dependent oxidoreductase 1 (EC 1.1.1.-) - Oryza sativa (Rice)moderately similar to ( 214) loc_os03g13390 12003.m06784 protein NAD(P)H-dependent oxidoreductase, putative, expressedAldo_ket_red ARA1 dkg…	T
'3.5'	'minor CHO metabolism.others'	'PGSC0003DMG400004774'	'Kinase | very weakly similar to (82.8) loc_os08g45180 12008.m080244 protein protein kinase/ ribokinase, putative, expressed PGSC0003DMT400012181'	T
'3.5'	'minor CHO metabolism.others'	'PGSC0003DMG400019401'	'Aldose 1-epimerase | moderately similar to ( 400) AT3G61610 | Symbols: | aldose 1-epimerase family protein | chr3:22799480-22801029 FORWARDmoderately similar to ( 389) loc_os01g46950 12001.m10892 protein apospory-associated protein C, putative, expressedAldose_epim COG0676 PGSC0003DMT400049920'	T
'3.5'	'minor CHO metabolism.others'	'PGSC0003DMG400036174'	'Galacturonic acid reductase | weakly similar to ( 149) AT1G59960 | Symbols: | aldo/keto reductase, putative | chr1:22071410-22073067 REVERSEweakly similar to ( 161) 6DCS_SOYBN NAD(P)H-dependent 6'-deoxychalcone synthase (EC 2.3.1.170) - Glycine max (Soybean)weakly similar to ( 162) loc_os10g02480 12010.m03667 protein NAD(P)H-dependent oxidoreductase, putative, expressedAldo_ket_red ARA1 dkgB dkg…	T
'3.5'	'minor CHO metabolism.others'	'PGSC0003DMG401029486'	'D-galacturonic acid reductase 1 | very weakly similar to (84.0) loc_os10g02480 12010.m03667 protein NAD(P)H-dependent oxidoreductase, putative, expressed PGSC0003DMT400075841'	T
'3.5'	'minor CHO metabolism.others'	'PGSC0003DMG400007408'	'Aldo-keto reductase | highly similar to ( 586) AT2G27680 | Symbols: | aldo/keto reductase family protein | chr2:11803981-11805965 REVERSEhighly similar to ( 566) loc_os09g39390 12009.m06877 protein aldo-keto reductase/ oxidoreductase, putative, expressedAldo_ket_red Tas ARA1 PGSC0003DMT400019146'	T
'3.5'	'minor CHO metabolism.others'	'PGSC0003DMG400011619'	'Aldose reductase | moderately similar to ( 476) AT5G01670 | Symbols: | aldose reductase, putative | chr5:252000-253856 FORWARDmoderately similar to ( 462) ALDR_HORVU Aldose reductase (EC 1.1.1.21) (AR) (Aldehyde reductase) - Hordeum vulgare (Barley)moderately similar to ( 457) loc_os05g39690 12005.m08147 protein aldose reductase, putative, expressedAldo_ket_red ARA1 dkgA dkgB Tas PGSC0003DMT4000…	T
'3.5'	'minor CHO metabolism.others'	'PGSC0003DMG400001317'	'Non-cell-autonomous protein pathway2 | moderately similar to ( 373) AT3G47800 | Symbols: | aldose 1-epimerase family protein | chr3:17634971-17636998 FORWARDmoderately similar to ( 374) loc_os02g36600 12002.m08747 protein aldose 1-epimerase precursor, putative, expressedAldose_epim galM GalM PGSC0003DMT400003330'	T
'3.5'	'minor CHO metabolism.others'	'PGSC0003DMG400016854'	'Oxidoreductase, aldo/keto reductase family protein | moderately similar to ( 287) AT1G04420 | Symbols: | aldo/keto reductase family protein | chr1:1191634-1193699 FORWARDweakly similar to ( 118) KCAB_ORYSA Probable voltage-gated potassium channel subunit beta (K(+) channel subunit beta) - Oryza sativa (Rice)highly similar to ( 531) loc_os11g42540 12011.m28858 protein aldo-keto reductase, putativ…	T
'3.5'	'minor CHO metabolism.others'	'PGSC0003DMG400012002'	'Oxidoreductase | weakly similar to ( 184) AT5G60340 | Symbols: | maoC-like dehydratase domain-containing protein | chr5:24273879-24275891 REVERSEweakly similar to ( 126) loc_os05g09370 12005.m27729 protein carbohydrate kinase, PfkB, putative, expressedR_hydratase R_hydratase_like PRK08190 MaoC PGSC0003DMT400031320'	T
'3.5'	'minor CHO metabolism.others'	'PGSC0003DMG402031036'	'Aldo-keto reductase | weakly similar to ( 200) AT1G59960 | Symbols: | aldo/keto reductase, putative | chr1:22071410-22073067 REVERSEmoderately similar to ( 221) NADO2_ORYSA Probable NAD(P)H-dependent oxidoreductase 2 (EC 1.-.-.-) - Oryza sativa (Rice)moderately similar to ( 232) loc_os04g08550 12004.m06142 protein NAD(P)H-dependent oxidoreductase, putative, expressedAldo_ket_red ARA1 dkgB dkgA P…	T
'3.5'	'minor CHO metabolism.others'	'PGSC0003DMG402001316'	'Aldose-1-epimerase | moderately similar to ( 360) AT5G15140 | Symbols: | aldose 1-epimerase family protein | chr5:4908686-4910670 FORWARDmoderately similar to ( 360) loc_os04g38530 12004.m08843 protein aldose 1-epimerase precursor, putative, expressedgalM Aldose_epim GalM PGSC0003DMT400003328'	T
'3.5'	'minor CHO metabolism.others'	'PGSC0003DMG400003693'	'Adenosine kinase | moderately similar to ( 475) AT1G19600 | Symbols: | pfkB-type carbohydrate kinase family protein | chr1:6779085-6780898 FORWARDmoderately similar to ( 470) loc_os01g01620 12001.m06807 protein ribokinase, putative, expressedadenosine_kinase PfkB RbsK KdgK ribokinase_group_A ribokinase YeiC_kinase_like bac_FRK RfaE_like PGSC0003DMT400009476'	T
'3.5'	'minor CHO metabolism.others'	'PGSC0003DMG400018084'	'Aldose-1-epimerase | moderately similar to ( 470) AT3G47800 | Symbols: | aldose 1-epimerase family protein | chr3:17634971-17636998 FORWARDmoderately similar to ( 385) loc_os04g38530 12004.m08843 protein aldose 1-epimerase precursor, putative, expressedgalM Aldose_epim GalM PGSC0003DMT400046584'	T
'3.5'	'minor CHO metabolism.others'	'PGSC0003DMG400003513'	'Aldose 1-epimerase | moderately similar to ( 439) AT5G66530 | Symbols: | aldose 1-epimerase family protein | chr5:26553821-26555575 REVERSEmoderately similar to ( 423) loc_os09g15820 12009.m04843 protein apospory-associated protein C, putative, expressedCOG0676 Aldose_epim PGSC0003DMT400009043'	T
'3.5'	'minor CHO metabolism.others'	'PGSC0003DMG400029487'	'Galacturonic acid reductase | weakly similar to ( 188) AT1G59960 | Symbols: | aldo/keto reductase, putative | chr1:22071410-22073067 REVERSEweakly similar to ( 198) 6DCS_SOYBN NAD(P)H-dependent 6'-deoxychalcone synthase (EC 2.3.1.170) - Glycine max (Soybean)weakly similar to ( 200) loc_os04g37490 12004.m08738 protein NAD(P)H-dependent oxidoreductase, putative, expressedAldo_ket_red ARA1 dkgA dkg…	T
'3.5'	'minor CHO metabolism.others'	'PGSC0003DMG400007057'	'Ribokinase | moderately similar to ( 429) AT1G17160 | Symbols: | pfkB-type carbohydrate kinase family protein | chr1:5867678-5869175 FORWARDmoderately similar to ( 371) loc_os01g47550 12001.m10950 protein ribokinase, putative, expressedribokinase RbsK PRK11142 PfkB ribokinase_group_A KdgK YeiC_kinase_like ribokinase_group_B adenosine_kinase RfaE_like bac_FRK FruK_PfkB_like Guanosine_kinase_like …	T
'3.5.1'	'minor CHO metabolism.others.Xylose isomerase'	'PGSC0003DMG400027477'	'Xylose isomerase | highly similar to ( 776) AT5G57655 | Symbols: | xylose isomerase family protein | chr5:23347030-23349805 FORWARDhighly similar to ( 757) XYLA_HORVU Xylose isomerase (EC 5.3.1.5) - Hordeum vulgare (Barley)highly similar to ( 777) loc_os07g47290 12007.m29315 protein xylose isomerase, putative, expressedPRK05474 XylA PRK12465 PRK12677 PGSC0003DMT400070684'	T
'3.6'	'minor CHO metabolism.callose'	'PGSC0003DMG400028665'	'Beta-1,3-glucan synthase | nearly identical (1824) AT2G13680 | Symbols: CALS5, GLS2, ATGSL02 | CALS5 (CALLOSE SYNTHASE 5); 1,3-beta-glucan synthase | chr2:5695124-5706134 FORWARDnearly identical (1779) loc_os06g08380 12006.m05559 protein beta-1,3-glucan synthase, putative, expressedGlucan_synthase PGSC0003DMT400073787'	T
'3.6'	'minor CHO metabolism.callose'	'PGSC0003DMG400032202'	'Callose synthase 3 | nearly identical (3276) AT5G13000 | Symbols: ATGSL12, gsl12 | ATGSL12 (glucan synthase-like 12); 1,3-beta-glucan synthase/ transferase, transferring glycosyl groups | chr5:4110445-4121202 REVERSEnearly identical (2818) loc_os03g03610 12003.m34995 protein CALS1, putative, expressedGlucan_synthase PGSC0003DMT400082011'	T
'3.6'	'minor CHO metabolism.callose'	'PGSC0003DMG400013218'	'Transferase, transferring glycosyl groups | highly similar to ( 895) AT3G14570 | Symbols: ATGSL04, gsl04, atgsl4 | ATGSL04 (glucan synthase-like 4); 1,3-beta-glucan synthase/ transferase, transferring glycosyl groups | chr3:4892643-4902628 FORWARDhighly similar to ( 862) loc_os02g14900 12002.m06734 protein 1,3-beta-glucan synthase component family protein, expressedGlucan_synthase PGSC0003DMT400…	T
'3.6'	'minor CHO metabolism.callose'	'PGSC0003DMG400028981'	'Transferase, transferring glycosyl groups | highly similar to ( 747) AT5G13000 | Symbols: ATGSL12, gsl12 | ATGSL12 (glucan synthase-like 12); 1,3-beta-glucan synthase/ transferase, transferring glycosyl groups | chr5:4110445-4121202 REVERSEhighly similar to ( 731) loc_os06g51270 12006.m09650 protein CALS1, putative, expressedGlucan_synthase PGSC0003DMT400074555'	T
'3.6'	'minor CHO metabolism.callose'	'PGSC0003DMG400000748'	'ATGSL04 (glucan synthase-like 4) | PGSC0003DMT400001970'	T
'3.6'	'minor CHO metabolism.callose'	'PGSC0003DMG400029691'	'Transferase, transferring glycosyl groups | nearly identical (2386) AT4G04970 | Symbols: ATGSL1, ATGSL01, GSL01, GSL1 | GSL1 (GLUCAN SYNTHASE-LIKE 1); 1,3-beta-glucan synthase/ transferase, transferring glycosyl groups | chr4:2537039-2542434 FORWARDnearly identical (2217) loc_os01g55040 12001.m11664 protein ATGSL05, putative, expressedGlucan_synthase PGSC0003DMT400076359'	T
'3.6'	'minor CHO metabolism.callose'	'PGSC0003DMG402007052'	'Transferase, transferring glycosyl groups | moderately similar to ( 336) AT3G14570 | Symbols: ATGSL04, gsl04, atgsl4 | ATGSL04 (glucan synthase-like 4); 1,3-beta-glucan synthase/ transferase, transferring glycosyl groups | chr3:4892643-4902628 FORWARDmoderately similar to ( 285) loc_os02g14900 12002.m06734 protein 1,3-beta-glucan synthase component family protein, expressedGlucan_synthase PGSC00…	T
'3.6'	'minor CHO metabolism.callose'	'PGSC0003DMG400025599'	'Transferase, transferring glycosyl groups | weakly similar to ( 137) AT3G14570 | Symbols: ATGSL04, gsl04, atgsl4 | ATGSL04 (glucan synthase-like 4); 1,3-beta-glucan synthase/ transferase, transferring glycosyl groups | chr3:4892643-4902628 FORWARDweakly similar to ( 133) loc_os02g14900 12002.m06734 protein 1,3-beta-glucan synthase component family protein, expressed PGSC0003DMT400065769'	T
'3.6'	'minor CHO metabolism.callose'	'PGSC0003DMG400018343'	'Transferase, transferring glycosyl groups | nearly identical (2626) AT4G03550 | Symbols: ATGSL05, GSL05, ATGSL5, PMR4, GSL5 | ATGSL05 (GLUCAN SYNTHASE-LIKE 5); 1,3-beta-glucan synthase/ transferase, transferring glycosyl groups | chr4:1573513-1579195 FORWARDnearly identical (2323) loc_os01g55040 12001.m11664 protein ATGSL05, putative, expressedGlucan_synthase PGSC0003DMT400047243'	T
'3.6'	'minor CHO metabolism.callose'	'PGSC0003DMG400015233'	'Transferase, transferring glycosyl groups | nearly identical (1849) AT2G36850 | Symbols: ATGSL08, GSL8, GSL08, ATGSL8 | GSL8 (GLUCAN SYNTHASE-LIKE 8); 1,3-beta-glucan synthase/ transferase, transferring glycosyl groups | chr2:15454935-15469666 REVERSEnearly identical (1158) loc_os06g08380 12006.m05559 protein beta-1,3-glucan synthase, putative, expressedGlucan_synthase PGSC0003DMT400039392'	T
'3.6'	'minor CHO metabolism.callose'	'PGSC0003DMG400032200'	'1,3-beta-glucan synthase | nearly identical (1791) AT3G07160 | Symbols: ATGSL10, gsl10 | ATGSL10 (glucan synthase-like 10); 1,3-beta-glucan synthase | chr3:2265142-2279383 REVERSEnearly identical (1195) loc_os06g08380 12006.m05559 protein beta-1,3-glucan synthase, putative, expressedGlucan_synthase PGSC0003DMT400082009'	T
'3.6'	'minor CHO metabolism.callose'	'PGSC0003DMG401007052'	'Callose synthase 8 | nearly identical (1479) AT3G14570 | Symbols: ATGSL04, gsl04, atgsl4 | ATGSL04 (glucan synthase-like 4); 1,3-beta-glucan synthase/ transferase, transferring glycosyl groups | chr3:4892643-4902628 FORWARDhighly similar to ( 962) loc_os03g03610 12003.m34995 protein CALS1, putative, expressedGlucan_synthase PGSC0003DMT400018165'	T
'3.7'	'minor CHO metabolism.sugar kinases'	'PGSC0003DMG400004938'	'Xylulose kinase | highly similar to ( 883) AT5G49650 | Symbols: | xylulose kinase, putative | chr5:20152898-20155574 FORWARDhighly similar to ( 867) loc_os07g44660 12007.m08687 protein xylulose kinase, putative, expressedXylB FGGY_N PGSC0003DMT400012624'	T
'3.7'	'minor CHO metabolism.sugar kinases'	'PGSC0003DMG400009584'	'Xylulose kinase | highly similar to ( 637) AT2G21370 | Symbols: | xylulose kinase, putative | chr2:9137582-9139573 REVERSEmoderately similar to ( 401) loc_os07g22650 12007.m06549 protein xylulokinase, putative, expressedXylB AraB PGSC0003DMT400024793'	T
'3.7'	'minor CHO metabolism.sugar kinases'	'PGSC0003DMG400009674'	'Gene of unknown function | weakly similar to ( 142) AT2G21370 | Symbols: | xylulose kinase, putative | chr2:9137582-9139573 REVERSEweakly similar to ( 117) loc_os07g22650 12007.m06549 protein xylulokinase, putative, expressed PGSC0003DMT400025045'	T
'3.8'	'minor CHO metabolism.galactose'	''	''
'3.8.1'	'minor CHO metabolism.galactose.galactokinases'	'PGSC0003DMG400017095'	'Galactokinase | highly similar to ( 767) AT3G06580 | Symbols: GAL1, GALK | GALK; ATP binding / galactokinase | chr3:2049141-2051867 REVERSEhighly similar to ( 758) loc_os03g61710 12003.m11051 protein galactokinase, putative, expressedGalK PRK05322 PRK05101 PRK03817 PRK00555 PGSC0003DMT400044062'	T
'3.8.1'	'minor CHO metabolism.galactose.galactokinases'	'PGSC0003DMG400009774'	'Arabinose kinase | moderately similar to ( 394) AT4G16130 | Symbols: ARA1, ISA1, ATISA1 | ARA1 (ARABINOSE KINASE); ATP binding / L-arabinokinase/ galactokinase | chr4:9120875-9127656 FORWARDmoderately similar to ( 400) loc_os02g04840 12002.m05832 protein ARA1, putative, expressed PGSC0003DMT400025322'	T
'3.8.2'	'minor CHO metabolism.galactose.alpha-galactosidases'	'PGSC0003DMG400003465'	'Glycosyl hydrolase family | highly similar to ( 596) AT3G56310 | Symbols: | alpha-galactosidase, putative / melibiase, putative / alpha-D-galactoside galactohydrolase, putative | chr3:20882886-20885745 FORWARDmoderately similar to ( 432) AGAL_ORYSA Alpha-galactosidase precursor (EC 3.2.1.22) (Melibiase) (Alpha-D-galactoside galactohydrolase) - Oryza sativa (Rice)highly similar to ( 584) loc_os07…	T
'3.8.2'	'minor CHO metabolism.galactose.alpha-galactosidases'	'PGSC0003DMG400015273'	'Alpha-galactosidase | highly similar to ( 544) AT5G08370 | Symbols: AtAGAL2 | AtAGAL2 (Arabidopsis thaliana ALPHA-GALACTOSIDASE 2); alpha-galactosidase/ catalytic/ hydrolase, hydrolyzing O-glycosyl compounds | chr5:2691116-2693441 REVERSEhighly similar to ( 514) AGAL_ORYSA Alpha-galactosidase precursor (EC 3.2.1.22) (Melibiase) (Alpha-D-galactoside galactohydrolase) - Oryza sativa (Rice)highly s…	T
'3.8.2'	'minor CHO metabolism.galactose.alpha-galactosidases'	'PGSC0003DMG400025299'	'Alpha-galactosidase/alpha-n-acetylgalactosaminidase | highly similar to ( 646) AT5G08380 | Symbols: AtAGAL1 | AtAGAL1 (Arabidopsis thaliana ALPHA-GALACTOSIDASE 1); alpha-galactosidase/ catalytic/ hydrolase, hydrolyzing O-glycosyl compounds | chr5:2694851-2697616 REVERSEmoderately similar to ( 493) AGAL_ORYSA Alpha-galactosidase precursor (EC 3.2.1.22) (Melibiase) (Alpha-D-galactoside galactohydr…	T
'3.8.2'	'minor CHO metabolism.galactose.alpha-galactosidases'	'PGSC0003DMG400011728'	'Alpha-galactosidase/alpha-n-acetylgalactosaminidase | highly similar to ( 783) AT3G26380 | Symbols: | glycosyl hydrolase family protein 27 / alpha-galactosidase family protein / melibiase family protein | chr3:9660140-9663145 FORWARDhighly similar to ( 663) loc_os01g33420 12001.m09656 protein alpha-galactosidase/ hydrolase, hydrolyzing O-glycosyl compounds, putative, expressed PGSC0003DMT4000306…	T
'3.8.3'	'minor CHO metabolism.galactose.galactose-1-phosphate uridyl transferases'	''	''
'3.99'	'minor CHO metabolism.misc'	'PGSC0003DMG401019736'	'4-nitrophenylphosphatase | moderately similar to ( 444) AT5G47760 | Symbols: PGLP2, ATPGLP2, ATPK5 | ATPGLP2 (ARABIDOPSIS THALIANA 2-PHOSPHOGLYCOLATE PHOSPHATASE 2); phosphoglycolate phosphatase/ protein serine/threonine kinase | chr5:19343121-19344979 REVERSEmoderately similar to ( 424) loc_os09g08660 12009.m04133 protein 4-nitrophenylphosphatase, putative, expressedNagD PRK10444 PGSC0003DMT400…	T
'3.99.1001'	'minor CHO metabolism.misc'	''	''
'3.99.1002'	'minor CHO metabolism.misc'	''	''
'3.99.1003'	'minor CHO metabolism.misc'	''	''
'3.99.1004'	'minor CHO metabolism.misc'	''	''
'3.99.1005'	'minor CHO metabolism.misc'	''	''
'3.99.1006'	'minor CHO metabolism.misc'	''	''
'3.99.1007'	'minor CHO metabolism.misc'	''	''
'3.99.1008'	'minor CHO metabolism.misc'	''	''
'3.99.1009'	'minor CHO metabolism.misc'	''	''
'3.99.1010'	'minor CHO metabolism.misc'	''	''
'3.99.1011'	'minor CHO metabolism.misc'	''	''
'3.99.1012'	'minor CHO metabolism.misc'	''	''
'3.99.1013'	'minor CHO metabolism.misc'	''	''
'3.99.1014'	'minor CHO metabolism.misc'	''	''
'3.99.1015'	'minor CHO metabolism.misc'	''	''
'3.99.1016'	'minor CHO metabolism.misc'	''	''
'3.99.1017'	'minor CHO metabolism.misc'	''	''
'3.99.1018'	'minor CHO metabolism.misc'	''	''
'3.99.1019'	'minor CHO metabolism.misc'	''	''
'3.99.1020'	'minor CHO metabolism.misc'	''	''
'3.99.1021'	'minor CHO metabolism.misc'	''	''
'3.99.1022'	'minor CHO metabolism.misc'	''	''
'3.99.1023'	'minor CHO metabolism.misc'	''	''
'3.99.1024'	'minor CHO metabolism.misc'	''	''
'3.99.1025'	'minor CHO metabolism.misc'	''	''
'3.99.1026'	'minor CHO metabolism.misc'	''	''
'3.99.1027'	'minor CHO metabolism.misc.Laminaribiose'	''	''
'4'	'glycolysis'	''	''
'4.1'	'glycolysis.cytosolic branch'	''	''
'4.1.1'	'glycolysis.cytosolic branch.UGPase'	''	''
'4.1.2'	'glycolysis.cytosolic branch.phosphoglucomutase (PGM)'	''	''
'4.1.3'	'glycolysis.cytosolic branch.glucose-6-phosphate isomerase'	''	''
'4.1.4'	'glycolysis.cytosolic branch.phosphofructokinase (PFK)'	''	''
'4.1.5'	'glycolysis.cytosolic branch.pyrophosphate-fructose-6-P phosphotransferase'	''	''
'4.1.6'	'glycolysis.cytosolic branch.fructose-2,6-bisphosphatase (Fru2,6BisPase)'	'PGSC0003DMG400030370'	'Fructose-6-phosphate 2-kinase/fructose-2,6-bisphosphatase | nearly identical (1102) AT1G07110 | Symbols: F2KP, ATF2KP, FKFBP | F2KP (FRUCTOSE-2,6-BISPHOSPHATASE); fructose-2,6-bisphosphate 2-phosphatase | chr1:2178363-2183980 REVERSEnearly identical (1058) loc_os05g07130 12005.m05239 protein fructose-6-phosphate-2-kinase/fructose-2, 6-bisphosphatase, putative, expressed6PF2K phoE PGAM PGSC0003DM…	T
'4.1.7'	'glycolysis.cytosolic branch.triosephosphate isomerase (TPI)'	'PGSC0003DMG400027745'	'Triosephosphate isomerase | moderately similar to ( 394) AT3G55440 | Symbols: ATCTIMC, TPI | TPI (TRIOSEPHOSPHATE ISOMERASE); triose-phosphate isomerase | chr3:20553794-20556078 FORWARDmoderately similar to ( 419) TPIS_PETHY Triosephosphate isomerase, cytosolic (EC 5.3.1.1) (TIM) (Triose-phosphate isomerase) - Petunia hybrida (Petunia)moderately similar to ( 387) loc_os01g05490 12001.m42862 prot…	T
'4.1.8'	'glycolysis.cytosolic branch.glyceraldehyde 3-phosphate dehydrogenase (GAP-DH)'	'PGSC0003DMG400004130'	'Glyceraldehyde-3-phosphate dehydrogenase C subunit | highly similar to ( 587) AT1G13440 | Symbols: GAPC-2, GAPC2 | GAPC2 (GLYCERALDEHYDE-3-PHOSPHATE DEHYDROGENASE C2); NAD or NADH binding / binding / catalytic/ glyceraldehyde-3-phosphate dehydrogenase (phosphorylating)/ glyceraldehyde-3-phosphate dehydrogenase | chr1:4608465-4610494 REVERSEhighly similar to ( 598) G3PC_PETCR Glyceraldehyde-3-pho…	T
'4.1.8'	'glycolysis.cytosolic branch.glyceraldehyde 3-phosphate dehydrogenase (GAP-DH)'	'PGSC0003DMG400015253'	'Glyceraldehyde-3-phosphate dehydrogenase | highly similar to ( 577) AT3G04120 | Symbols: GAPC, GAPC-1, GAPC1 | GAPC1 (GLYCERALDEHYDE-3-PHOSPHATE DEHYDROGENASE C SUBUNIT 1); glyceraldehyde-3-phosphate dehydrogenase (phosphorylating)/ glyceraldehyde-3-phosphate dehydrogenase | chr3:1081077-1083131 FORWARDhighly similar to ( 588) G3PC_PETHY Glyceraldehyde-3-phosphate dehydrogenase, cytosolic (EC 1.…	T
'4.1.8'	'glycolysis.cytosolic branch.glyceraldehyde 3-phosphate dehydrogenase (GAP-DH)'	'PGSC0003DMG400017434'	'Glyceraldehyde 3-phosphate dehydrogenase | weakly similar to ( 139) AT1G13440 | Symbols: GAPC-2, GAPC2 | GAPC2 (GLYCERALDEHYDE-3-PHOSPHATE DEHYDROGENASE C2); NAD or NADH binding / binding / catalytic/ glyceraldehyde-3-phosphate dehydrogenase (phosphorylating)/ glyceraldehyde-3-phosphate dehydrogenase | chr1:4608465-4610494 REVERSEweakly similar to ( 145) G3PC_TOBAC Glyceraldehyde-3-phosphate deh…	T
'4.1.8'	'glycolysis.cytosolic branch.glyceraldehyde 3-phosphate dehydrogenase (GAP-DH)'	'PGSC0003DMG400011246'	'Glyceraldehyde-3-phosphate dehydrogenase | highly similar to ( 556) AT1G16300 | Symbols: GAPCP-2 | GAPCP-2; NAD or NADH binding / binding / catalytic/ glyceraldehyde-3-phosphate dehydrogenase (phosphorylating)/ glyceraldehyde-3-phosphate dehydrogenase | chr1:5574433-5577406 FORWARDmoderately similar to ( 418) G3PC_TOBAC Glyceraldehyde-3-phosphate dehydrogenase, cytosolic (EC 1.2.1.12) (Fragment)…	T
'4.1.8'	'glycolysis.cytosolic branch.glyceraldehyde 3-phosphate dehydrogenase (GAP-DH)'	'PGSC0003DMG400017433'	'Glyceraldehyde 3-phosphate dehydrogenase | highly similar to ( 558) AT1G13440 | Symbols: GAPC-2, GAPC2 | GAPC2 (GLYCERALDEHYDE-3-PHOSPHATE DEHYDROGENASE C2); NAD or NADH binding / binding / catalytic/ glyceraldehyde-3-phosphate dehydrogenase (phosphorylating)/ glyceraldehyde-3-phosphate dehydrogenase | chr1:4608465-4610494 REVERSEhighly similar to ( 574) G3PC_TOBAC Glyceraldehyde-3-phosphate deh…	T
'4.1.8'	'glycolysis.cytosolic branch.glyceraldehyde 3-phosphate dehydrogenase (GAP-DH)'	'PGSC0003DMG400026978'	'NAD-dependent glyceraldehyde 3-P dehydrogenase | highly similar to ( 577) AT3G04120 | Symbols: GAPC, GAPC-1, GAPC1 | GAPC1 (GLYCERALDEHYDE-3-PHOSPHATE DEHYDROGENASE C SUBUNIT 1); glyceraldehyde-3-phosphate dehydrogenase (phosphorylating)/ glyceraldehyde-3-phosphate dehydrogenase | chr3:1081077-1083131 FORWARDhighly similar to ( 590) G3PC_PETHY Glyceraldehyde-3-phosphate dehydrogenase, cytosolic …	T
'4.1.9'	'glycolysis.cytosolic branch.non-phosphorylating glyceraldehyde 3-phosphate dehydrogenase (NPGAP-DH)'	''	''
'4.1.11'	'glycolysis.cytosolic branch.3-phosphoglycerate kinase (PGK)'	''	''
'4.1.12'	'glycolysis.cytosolic branch.phosphoglycerate mutase'	'PGSC0003DMG400006382'	'Phosphoglycerate mutase | moderately similar to ( 392) AT5G64460 | Symbols: | FUNCTIONS IN: molecular_function unknown; INVOLVED IN: biological_process unknown; LOCATED IN: cellular_component unknown; EXPRESSED IN: 22 plant structures; EXPRESSED DURING: 13 growth stages; CONTAINS InterPro DOMAIN/s: Phosphoglycerate mutase (InterPro:IPR013078); BEST Arabidopsis thaliana protein match is: unknown …	T
'4.1.12'	'glycolysis.cytosolic branch.phosphoglycerate mutase'	'PGSC0003DMG402028570'	'Phosphoglycerate/bisphosphoglycerate mutase | moderately similar to ( 283) AT3G05170 | Symbols: | phosphoglycerate/bisphosphoglycerate mutase family protein | chr3:1466738-1468219 FORWARDmoderately similar to ( 251) loc_os05g04960 12005.m05025 protein glycerolphosphate mutase, putative, expressedPGAM phoE PGSC0003DMT400073551'	T
'4.1.12'	'glycolysis.cytosolic branch.phosphoglycerate mutase'	'PGSC0003DMG400000753'	'Phosphoglycerate mutase | moderately similar to ( 286) AT3G50520 | Symbols: | phosphoglycerate/bisphosphoglycerate mutase family protein | chr3:18748058-18749418 FORWARDmoderately similar to ( 243) loc_os08g37140 12008.m07700 protein phosphoglycerate mutase gpmB, putative, expressedPGAM phoE PRK07238 PRK03482 GpmA PRK01295 PGSC0003DMT400001985'	T
'4.1.12'	'glycolysis.cytosolic branch.phosphoglycerate mutase'	'PGSC0003DMG400012191'	'Phosphoglycerate mutase | moderately similar to ( 285) AT3G05170 | Symbols: | phosphoglycerate/bisphosphoglycerate mutase family protein | chr3:1466738-1468219 FORWARDmoderately similar to ( 383) loc_os06g01950 12006.m04931 protein glycerolphosphate mutase, putativePGAM phoE PGSC0003DMT400031777'	T
'4.1.12'	'glycolysis.cytosolic branch.phosphoglycerate mutase'	'PGSC0003DMG400029973'	'Phosphoglycerate/bisphosphoglycerate mutase family protein | moderately similar to ( 238) AT3G05170 | Symbols: | phosphoglycerate/bisphosphoglycerate mutase family protein | chr3:1466738-1468219 FORWARDmoderately similar to ( 214) loc_os05g04960 12005.m05025 protein glycerolphosphate mutase, putative, expressedphoE PGAM PGSC0003DMT400077065'	T
'4.1.12'	'glycolysis.cytosolic branch.phosphoglycerate mutase'	'PGSC0003DMG401028569'	'Phosphoglycerate/bisphosphoglycerate mutase | moderately similar to ( 219) AT3G05170 | Symbols: | phosphoglycerate/bisphosphoglycerate mutase family protein | chr3:1466738-1468219 FORWARDmoderately similar to ( 202) loc_os05g04960 12005.m05025 protein glycerolphosphate mutase, putative, expressedPGAM PGSC0003DMT400073541'	T
'4.1.12'	'glycolysis.cytosolic branch.phosphoglycerate mutase'	'PGSC0003DMG402028569'	'Phosphoglycerate/bisphosphoglycerate mutase | moderately similar to ( 412) AT3G05170 | Symbols: | phosphoglycerate/bisphosphoglycerate mutase family protein | chr3:1466738-1468219 FORWARDmoderately similar to ( 377) loc_os05g04960 12005.m05025 protein glycerolphosphate mutase, putative, expressedphoE PGAM PGSC0003DMT400073543'	T
'4.1.12'	'glycolysis.cytosolic branch.phosphoglycerate mutase'	'PGSC0003DMG400003469'	'Phosphonopyruvate decarboxylase | highly similar to ( 808) AT3G30841 | Symbols: | 2,3-biphosphoglycerate-independent phosphoglycerate mutase-related / phosphoglyceromutase-related | chr3:12591595-12593401 FORWARDhighly similar to ( 713) loc_os12g35040 12012.m07297 protein 2,3-bisphosphoglycerate-independent phosphoglycerate mutase, putative, expressedCOG3635 PRK04024 PRK04135 PRK04200 PGSC0003DM…	T
'4.1.12'	'glycolysis.cytosolic branch.phosphoglycerate mutase'	'PGSC0003DMG400028571'	'Phosphoglycerate mutase | weakly similar to ( 198) AT3G05170 | Symbols: | phosphoglycerate/bisphosphoglycerate mutase family protein | chr3:1466738-1468219 FORWARDweakly similar to ( 179) loc_os05g04960 12005.m05025 protein glycerolphosphate mutase, putative, expressed PGSC0003DMT400073553'	T
'4.1.12'	'glycolysis.cytosolic branch.phosphoglycerate mutase'	'PGSC0003DMG400032467'	'Phosphoglycerate mutase | weakly similar to ( 104) AT1G08940 | Symbols: | phosphoglycerate/bisphosphoglycerate mutase family protein | chr1:2877694-2879104 FORWARD PGSC0003DMT400082321'	T
'4.1.12'	'glycolysis.cytosolic branch.phosphoglycerate mutase'	'PGSC0003DMG401028570'	'Phosphoglycerate/bisphosphoglycerate mutase family protein | moderately similar to ( 279) AT3G05170 | Symbols: | phosphoglycerate/bisphosphoglycerate mutase family protein | chr3:1466738-1468219 FORWARDmoderately similar to ( 249) loc_os05g04960 12005.m05025 protein glycerolphosphate mutase, putative, expressedPGAM phoE PGSC0003DMT400073546'	T
'4.1.12'	'glycolysis.cytosolic branch.phosphoglycerate mutase'	'PGSC0003DMG402028572'	'Phosphoglycerate/bisphosphoglycerate mutase | weakly similar to ( 182) AT3G05170 | Symbols: | phosphoglycerate/bisphosphoglycerate mutase family protein | chr3:1466738-1468219 FORWARDweakly similar to ( 162) loc_os05g04960 12005.m05025 protein glycerolphosphate mutase, putative, expressed PGSC0003DMT400073556'	T
'4.1.12'	'glycolysis.cytosolic branch.phosphoglycerate mutase'	'PGSC0003DMG400034328'	'Phosphoglycerate/bisphosphoglycerate mutase | moderately similar to ( 383) AT3G05170 | Symbols: | phosphoglycerate/bisphosphoglycerate mutase family protein | chr3:1466738-1468219 FORWARDmoderately similar to ( 353) loc_os05g04960 12005.m05025 protein glycerolphosphate mutase, putative, expressedPGAM phoE PGSC0003DMT400084757'	T
'4.1.13'	'glycolysis.cytosolic branch.enolase'	'PGSC0003DMG400011044'	'Enolase | highly similar to ( 798) AT2G36530 | Symbols: LOS2 | LOS2; copper ion binding / phosphopyruvate hydratase | chr2:15321081-15323786 REVERSEhighly similar to ( 791) ENO2_HEVBR Enolase 2 (EC 4.2.1.11) (2-phosphoglycerate dehydratase 2) (2-phospho-D-glycerate hydro-lyase 2) (Allergen Hev b 9) - Hevea brasiliensis (Para rubber tree)highly similar to ( 785) loc_os10g08550 12010.m065231 prote…	T
'4.1.13'	'glycolysis.cytosolic branch.enolase'	'PGSC0003DMG400030344'	'Enolase | highly similar to ( 782) AT2G29560 | Symbols: | enolase, putative | chr2:12646635-12649694 FORWARDmoderately similar to ( 491) ENO_MESCR Enolase (EC 4.2.1.11) (2-phosphoglycerate dehydratase) (2-phospho-D-glycerate hydro-lyase) - Mesembryanthemum crystallinum (Common ice plant)highly similar to ( 638) loc_os03g15950 12003.m07032 protein enolase, putative, expressedenolase eno Eno Enola…	T
'4.1.13'	'glycolysis.cytosolic branch.enolase'	'PGSC0003DMG402002721'	'Enolase | highly similar to ( 803) AT2G36530 | Symbols: LOS2 | LOS2; copper ion binding / phosphopyruvate hydratase | chr2:15321081-15323786 REVERSEhighly similar to ( 788) ENO2_MAIZE Enolase 2 (EC 4.2.1.11) (2-phosphoglycerate dehydratase 2) (2-phospho-D-glycerate hydro-lyase 2) - Zea mays (Maize)highly similar to ( 786) loc_os10g08550 12010.m065231 protein enolase, putative, expressedenolase e…	T
'4.1.13'	'glycolysis.cytosolic branch.enolase'	'PGSC0003DMG401024510'	'Enolase | highly similar to ( 778) AT1G74030 | Symbols: | enolase, putative | chr1:27839465-27841901 REVERSEhighly similar to ( 585) ENO_MESCR Enolase (EC 4.2.1.11) (2-phosphoglycerate dehydratase) (2-phospho-D-glycerate hydro-lyase) - Mesembryanthemum crystallinum (Common ice plant)highly similar to ( 775) loc_os09g20820 12009.m05289 protein enolase, putative, expressedenolase eno Eno Enolase_C…	T
'4.1.14'	'glycolysis.cytosolic branch.pyruvate kinase (PK)'	'PGSC0003DMG400019605'	'Pyruvate kinase family protein | highly similar to ( 678) AT3G49160 | Symbols: | pyruvate kinase family protein | chr3:18222132-18224415 REVERSEvery weakly similar to (89.7) KPYC_TOBAC Pyruvate kinase, cytosolic isozyme (EC 2.7.1.40) (PK) - Nicotiana tabacum (Common tobacco)very weakly similar to (92.0) loc_os03g20880 12003.m07496 protein pyruvate kinase, cytosolic isozyme, putativePRK08187 PykF…	T
'4.1.15'	'glycolysis.cytosolic branch.phospho-enol-pyruvate carboxylase (PEPC)'	'PGSC0003DMG401025462'	'Conserved gene of unknown function | weakly similar to ( 176) AT1G20890 | Symbols: | unknown protein | chr1:7266088-7267060 REVERSEweakly similar to ( 154) loc_os08g28740 12008.m06879 protein conserved hypothetical protein PGSC0003DMT400065471'	T
'4.1.15'	'glycolysis.cytosolic branch.phospho-enol-pyruvate carboxylase (PEPC)'	'PGSC0003DMG400007466'	'Phosphoenolpyruvate carboxylase | nearly identical (1546) AT1G68750 | Symbols: ATPPC4 | ATPPC4; phosphoenolpyruvate carboxylase | chr1:25822942-25828104 REVERSEhighly similar to ( 653) CAPP2_CHLRE Phosphoenolpyruvate carboxylase 2 (EC 4.1.1.31) (PEP carboxylase 2) (PEPCase 2) (PEPC 2) - Chlamydomonas reinhardtiinearly identical (1534) loc_os01g02050 12001.m06847 protein phosphoenolpyruvate carbo…	T
'4.1.16'	'glycolysis.cytosolic branch.phospho-enol-pyruvate carboxylase kinase (PPCK)'	''	''
'4.2'	'glycolysis.plastid branch'	''	''
'4.2.1'	'glycolysis.plastid branch.UGPase'	''	''
'4.2.2'	'glycolysis.plastid branch.phosphoglucomutase (PGM)'	'PGSC0003DMG400001912'	'Phosphoglucomutase | highly similar to ( 864) AT5G17530 | Symbols: | phosphoglucosamine mutase family protein | chr5:5778168-5781863 FORWARDhighly similar to ( 863) loc_os07g26610 12007.m06939 protein phosphoglucomutase/phosphomannomutase family protein, putative, expressed{ManB} manB glmM PGM_PMM_I Pgm PGSC0003DMT400004806'	T
'4.2.3'	'glycolysis.plastid branch.glucose-6-phosphate isomerase'	'PGSC0003DMG400030128'	'Glucose-6-phosphate isomerase | weakly similar to ( 123) AT4G24620 | Symbols: PGI1, PGI | PGI1 (PHOSPHOGLUCOSE ISOMERASE 1); glucose-6-phosphate isomerase | chr4:12709097-12712610 REVERSEweakly similar to ( 118) loc_os09g29070 12009.m22122 protein glucose-6-phosphate isomerase, putative, expressedpgi PGSC0003DMT400077470'	T
'4.2.3'	'glycolysis.plastid branch.glucose-6-phosphate isomerase'	'PGSC0003DMG400012910'	'Glucose-6-phosphate isomerase | highly similar to ( 998) AT4G24620 | Symbols: PGI1, PGI | PGI1 (PHOSPHOGLUCOSE ISOMERASE 1); glucose-6-phosphate isomerase | chr4:12709097-12712610 REVERSEweakly similar to ( 154) G6PIA_ORYSA Glucose-6-phosphate isomerase, cytosolic A (EC 5.3.1.9) (GPI-A) (Phosphoglucose isomerase A) (PGI-A) (Phosphohexose isomerase A) (PHI-A) - Oryza sativa (Rice)nearly identical…	T
'4.2.4'	'glycolysis.plastid branch.phosphofructokinase (PFK)'	'PGSC0003DMG402023631'	'Phosphofructokinase family protein | highly similar to ( 842) AT2G22480 | Symbols: PFK5 | PFK5 (PHOSPHOFRUCTOKINASE 5); 6-phosphofructokinase | chr2:9545670-9548414 FORWARDhighly similar to ( 723) loc_os09g24910 12009.m05645 protein 6-phosphofructokinase 2, putative, expressedPRK06830 PfkA PRK03202 PFK Bacterial_PFK PFK PGSC0003DMT400060752'	T
'4.2.4'	'glycolysis.plastid branch.phosphofructokinase (PFK)'	'PGSC0003DMG400045386'	'Phosphofructokinase | weakly similar to ( 168) AT5G61580 | Symbols: PFK4 | PFK4 (PHOSPHOFRUCTOKINASE 4); 6-phosphofructokinase | chr5:24761150-24763827 FORWARDweakly similar to ( 176) loc_os05g10650 12005.m05536 protein 6-phosphofructokinase 2, putative, expressedPRK06830 PGSC0003DMT400095815'	T
'4.2.4'	'glycolysis.plastid branch.phosphofructokinase (PFK)'	'PGSC0003DMG400016208'	'6-phosphofructokinase 5, chloroplastic | highly similar to ( 843) AT2G22480 | Symbols: PFK5 | PFK5 (PHOSPHOFRUCTOKINASE 5); 6-phosphofructokinase | chr2:9545670-9548414 FORWARDhighly similar to ( 719) loc_os09g24910 12009.m05645 protein 6-phosphofructokinase 2, putative, expressedPRK06830 PfkA PRK03202 PFK Bacterial_PFK PFK PRK06555 Eukaryotic_PFK PGSC0003DMT400041788'	T
'4.2.4'	'glycolysis.plastid branch.phosphofructokinase (PFK)'	'PGSC0003DMG400027554'	'Phosphofructokinase | highly similar to ( 699) AT4G26270 | Symbols: PFK3 | PFK3 (PHOSPHOFRUCTOKINASE 3); 6-phosphofructokinase | chr4:13301094-13304030 REVERSEhighly similar to ( 706) loc_os01g09570 12001.m07582 protein 6-phosphofructokinase 2, putative, expressedPRK06830 PfkA PRK03202 PFK Bacterial_PFK PFK PRK06555 PRK07085 Eukaryotic_PFK Pyrophosphate_PFK PGSC0003DMT400070848'	T
'4.2.4'	'glycolysis.plastid branch.phosphofructokinase (PFK)'	'PGSC0003DMG400017413'	'Phosphofructokinase | highly similar to ( 760) AT4G26270 | Symbols: PFK3 | PFK3 (PHOSPHOFRUCTOKINASE 3); 6-phosphofructokinase | chr4:13301094-13304030 REVERSEhighly similar to ( 754) loc_os06g05860 12006.m05312 protein 6-phosphofructokinase, putative, expressedPRK06830 PfkA PRK03202 PFK PFK Bacterial_PFK PRK07085 PRK06555 Pyrophosphate_PFK Eukaryotic_PFK PGSC0003DMT400044886'	T
'4.2.4'	'glycolysis.plastid branch.phosphofructokinase (PFK)'	'PGSC0003DMG400025455'	'Phosphofructokinase | highly similar to ( 749) AT4G26270 | Symbols: PFK3 | PFK3 (PHOSPHOFRUCTOKINASE 3); 6-phosphofructokinase | chr4:13301094-13304030 REVERSEhighly similar to ( 724) loc_os01g09570 12001.m07582 protein 6-phosphofructokinase 2, putative, expressedPRK06830 PfkA PRK03202 PFK PFK Bacterial_PFK PRK06555 PRK07085 Eukaryotic_PFK Pyrophosphate_PFK PGSC0003DMT400065447'	T
'4.2.4'	'glycolysis.plastid branch.phosphofructokinase (PFK)'	'PGSC0003DMG400019734'	'Phosphofructokinase | highly similar to ( 683) AT5G47810 | Symbols: PFK2 | PFK2 (PHOSPHOFRUCTOKINASE 2); 6-phosphofructokinase | chr5:19356569-19357989 REVERSEhighly similar to ( 600) loc_os09g30240 12009.m06175 protein 6-phosphofructokinase, putative, expressedPRK06830 PfkA PRK03202 PFK PFK Bacterial_PFK PRK06555 Pyrophosphate_PFK PRK07085 Eukaryotic_PFK PGSC0003DMT400050810'	T
'4.2.5'	'glycolysis.plastid branch.pyrophosphate-fructose-6-P phosphotransferase'	''	''
'4.2.6'	'glycolysis.plastid branch.fructose-2,6-bisphosphatase (Fru2,6BisPase)'	''	''
'4.2.7'	'glycolysis.plastid branch.triosephosphate isomerase (TPI)'	''	''
'4.2.8'	'glycolysis.plastid branch.glyceraldehyde 3-phosphate dehydrogenase (GAP-DH)'	''	''
'4.2.11'	'glycolysis.plastid branch.3-phosphoglycerate kinase (PGK)'	''	''
'4.2.12'	'glycolysis.plastid branch.phosphoglycerate mutase'	''	''
'4.2.13'	'glycolysis.plastid branch.enolase'	''	''
'4.2.14'	'glycolysis.plastid branch.pyruvate kinase (PK)'	'PGSC0003DMG400010913'	'Pyruvate kinase, cytosolic isozyme | highly similar to ( 851) AT5G56350 | Symbols: | pyruvate kinase, putative | chr5:22820254-22822529 REVERSEhighly similar to ( 934) KPYC_TOBAC Pyruvate kinase, cytosolic isozyme (EC 2.7.1.40) (PK) - Nicotiana tabacum (Common tobacco)highly similar to ( 796) loc_os01g16960 12001.m08292 protein pyruvate kinase, cytosolic isozyme, putative, expressedPyruvate_Kina…	T
'4.2.14'	'glycolysis.plastid branch.pyruvate kinase (PK)'	'PGSC0003DMG400024220'	'Pyruvate kinase isozyme G, chloroplastic | highly similar to ( 771) AT1G32440 | Symbols: PKp3 | PKp3 (plastidial pyruvate kinase 3); pyruvate kinase | chr1:11712205-11714963 FORWARDhighly similar to ( 912) KPYG_TOBAC Pyruvate kinase isozyme G, chloroplast precursor (EC 2.7.1.40) - Nicotiana tabacum (Common tobacco)highly similar to ( 749) loc_os10g42100 12010.m06967 protein pyruvate kinase isozy…	T
'4.2.14'	'glycolysis.plastid branch.pyruvate kinase (PK)'	'PGSC0003DMG400025734'	'Pyruvate kinase | highly similar to ( 586) AT3G22960 | Symbols: PKP1, PKP-ALPHA | PKP-ALPHA; pyruvate kinase | chr3:8139369-8141771 FORWARDhighly similar to ( 595) KPYA_RICCO Pyruvate kinase isozyme A, chloroplast precursor (EC 2.7.1.40) - Ricinus communis (Castor bean)highly similar to ( 644) loc_os03g46910 12003.m09706 protein pyruvate kinase isozyme A, chloroplast precursor, putative, express…	T
'4.2.14'	'glycolysis.plastid branch.pyruvate kinase (PK)'	'PGSC0003DMG400006590'	'Pyruvate kinase | highly similar to ( 942) AT5G52920 | Symbols: PKP1, PKP-BETA1, PKP2 | PKP-BETA1 (PLASTIDIC PYRUVATE KINASE BETA SUBUNIT 1); pyruvate kinase | chr5:21463680-21466612 FORWARDhighly similar to ( 740) KPYG_TOBAC Pyruvate kinase isozyme G, chloroplast precursor (EC 2.7.1.40) - Nicotiana tabacum (Common tobacco)highly similar to ( 890) loc_os01g47080 12001.m10904 protein pyruvate kin…	T
'4.2.14'	'glycolysis.plastid branch.pyruvate kinase (PK)'	'PGSC0003DMG400025298'	'Pyruvate kinase, cytosolic isozyme | highly similar to ( 875) AT5G08570 | Symbols: | pyruvate kinase, putative | chr5:2778433-2780300 FORWARDhighly similar to ( 977) KPYC_SOLTU Pyruvate kinase, cytosolic isozyme (EC 2.7.1.40) (PK) - Solanum tuberosum (Potato)highly similar to ( 866) loc_os04g58110 12004.m10693 protein pyruvate kinase, cytosolic isozyme, putative, expressedPyruvate_Kinase PK PykF…	T
'4.2.15'	'glycolysis.plastid branch.phospho-enol-pyruvate carboxylase (PEPC)'	''	''
'4.3'	'glycolysis.unclear/dually targeted'	''	''
'4.3.1'	'glycolysis.unclear/dually targeted.UGPase'	'PGSC0003DMG401013333'	'UTP--glucose-1-phosphate uridylyltransferase | highly similar to ( 713) AT5G17310 | Symbols: | UTP--glucose-1-phosphate uridylyltransferase, putative / UDP-glucose pyrophosphorylase, putative / UGPase, putative | chr5:5696955-5700845 REVERSEhighly similar to ( 852) UGPA_SOLTU UTP--glucose-1-phosphate uridylyltransferase (EC 2.7.7.9) (UDP-glucose pyrophosphorylase) (UDPGP) (UGPase) - Solanum tube…	T
'4.3.2'	'glycolysis.unclear/dually targeted.phosphoglucomutase (PGM)'	''	''
'4.3.3'	'glycolysis.unclear/dually targeted.glucose-6-phosphate isomerase'	'PGSC0003DMG400030128'	'Glucose-6-phosphate isomerase | weakly similar to ( 123) AT4G24620 | Symbols: PGI1, PGI | PGI1 (PHOSPHOGLUCOSE ISOMERASE 1); glucose-6-phosphate isomerase | chr4:12709097-12712610 REVERSEweakly similar to ( 118) loc_os09g29070 12009.m22122 protein glucose-6-phosphate isomerase, putative, expressedpgi PGSC0003DMT400077470'	T
'4.3.3'	'glycolysis.unclear/dually targeted.glucose-6-phosphate isomerase'	'PGSC0003DMG400012910'	'Glucose-6-phosphate isomerase | highly similar to ( 998) AT4G24620 | Symbols: PGI1, PGI | PGI1 (PHOSPHOGLUCOSE ISOMERASE 1); glucose-6-phosphate isomerase | chr4:12709097-12712610 REVERSEweakly similar to ( 154) G6PIA_ORYSA Glucose-6-phosphate isomerase, cytosolic A (EC 5.3.1.9) (GPI-A) (Phosphoglucose isomerase A) (PGI-A) (Phosphohexose isomerase A) (PHI-A) - Oryza sativa (Rice)nearly identical…	T
'4.3.4'	'glycolysis.unclear/dually targeted.phosphofructokinase (PFK)'	''	''
'4.3.5'	'glycolysis.unclear/dually targeted.pyrophosphate-fructose-6-P phosphotransferase'	''	''
'4.3.6'	'glycolysis.unclear/dually targeted.fructose-2,6-bisphosphatase (Fru2,6BisPase)'	''	''
'4.3.7'	'glycolysis.unclear/dually targeted.triosephosphate isomerase (TPI)'	''	''
'4.3.8'	'glycolysis.unclear/dually targeted.glyceraldehyde 3-phosphate dehydrogenase (GAP-DH)'	''	''
'4.3.9'	'glycolysis.unclear/dually targeted.non-phosphorylating glyceraldehyde 3-phosphate dehydrogenase (NPGAP-DH)'	''	''
'4.3.10'	'glycolysis.unclear/dually targeted.aldolase'	''	''
'4.3.11'	'glycolysis.unclear/dually targeted.3-phosphoglycerate kinase (PGK)'	''	''
'4.3.12'	'glycolysis.unclear/dually targeted.phosphoglycerate mutase'	'PGSC0003DMG400007149'	'Phosphoglycerate mutase | highly similar to ( 578) AT5G22620 | Symbols: | phosphoglycerate/bisphosphoglycerate mutase family protein | chr5:7517731-7520223 REVERSEhighly similar to ( 597) loc_os11g05260 12011.m28727 protein phosphoglycerate mutase, putative, expressedphoE PGAM PRK03482 PRK07238 PGSC0003DMT400018417'	T
'4.3.12'	'glycolysis.unclear/dually targeted.phosphoglycerate mutase'	'PGSC0003DMG400020629'	'Phosphoglycerate mutase | moderately similar to ( 397) AT1G22170 | Symbols: | phosphoglycerate/bisphosphoglycerate mutase family protein | chr1:7826603-7828055 FORWARDmoderately similar to ( 389) loc_os02g51590 12002.m33276 protein 2,3-bisphosphoglycerate-dependent phosphoglycerate mutase, putative, expressedPRK01112 GpmA PRK01295 PGAM phoE PGSC0003DMT400053158'	T
'4.3.12'	'glycolysis.unclear/dually targeted.phosphoglycerate mutase'	'PGSC0003DMG400029722'	'Phosphoglycerate mutase | weakly similar to ( 184) AT5G22620 | Symbols: | phosphoglycerate/bisphosphoglycerate mutase family protein | chr5:7517731-7520223 REVERSEmoderately similar to ( 382) loc_os01g13570 12001.m150531 protein phosphoglycerate mutase gpmB, putative, expressedphoE PGAM PRK07238 PGSC0003DMT400076430'	T
'4.3.12'	'glycolysis.unclear/dually targeted.phosphoglycerate mutase'	'PGSC0003DMG400025059'	'Phosphoglycerate mutase | weakly similar to ( 199) AT1G22170 | Symbols: | phosphoglycerate/bisphosphoglycerate mutase family protein | chr1:7826603-7828055 FORWARDweakly similar to ( 198) loc_os02g51590 12002.m33276 protein 2,3-bisphosphoglycerate-dependent phosphoglycerate mutase, putative, expressedPRK01112 PRK01295 GpmA PGSC0003DMT400064492'	T
'4.3.12'	'glycolysis.unclear/dually targeted.phosphoglycerate mutase'	'PGSC0003DMG400009472'	'Phosphoglycerate mutase | moderately similar to ( 466) AT1G22170 | Symbols: | phosphoglycerate/bisphosphoglycerate mutase family protein | chr1:7826603-7828055 FORWARDmoderately similar to ( 459) loc_os02g51590 12002.m33276 protein 2,3-bisphosphoglycerate-dependent phosphoglycerate mutase, putative, expressedPRK01112 GpmA PRK01295 PGAM phoE PGSC0003DMT400024493'	T
'4.3.13'	'glycolysis.unclear/dually targeted.enolase'	''	''
'4.3.14'	'glycolysis.unclear/dually targeted.pyruvate kinase (PK)'	''	''
'4.3.15'	'glycolysis.unclear/dually targeted.phospho-enol-pyruvate carboxylase (PEPC)'	''	''
'4.3.16'	'glycolysis.unclear/dually targeted.phospho-enol-pyruvate carboxylase kinase (PEPCK)'	''	''
'4.1001'	'glycolysis'	''	''
'4.1002'	'glycolysis'	''	''
'4.1003'	'glycolysis'	''	''
'4.1004'	'glycolysis'	''	''
'4.1005'	'glycolysis'	''	''
'4.1006'	'glycolysis'	''	''
'4.1007'	'glycolysis'	''	''
'5'	'fermentation'	''	''
'5.1'	'fermentation.LDH'	'PGSC0003DMG400012478'	'L-lactate dehydrogenase | highly similar to ( 521) AT4G17260 | Symbols: | L-lactate dehydrogenase, putative | chr4:9674057-9675309 FORWARDmoderately similar to ( 442) LDHB_HORVU L-lactate dehydrogenase B (EC 1.1.1.27) (LDH-B) (Fragment) - Hordeum vulgare (Barley)moderately similar to ( 450) loc_os02g01510 12002.m05501 protein L-lactate dehydrogenase A, putative, expressedLDH ldh LDH_MDH Mdh PRK0…	T
'5.1'	'fermentation.LDH'	'PGSC0003DMG400004800'	'Gene of unknown function | highly similar to ( 536) AT4G17260 | Symbols: | L-lactate dehydrogenase, putative | chr4:9674057-9675309 FORWARDmoderately similar to ( 449) LDHB_HORVU L-lactate dehydrogenase B (EC 1.1.1.27) (LDH-B) (Fragment) - Hordeum vulgare (Barley)moderately similar to ( 451) loc_os02g01510 12002.m05501 protein L-lactate dehydrogenase A, putative, expressedLDH ldh LDH_MDH Mdh LDH…	T
'5.2'	'fermentation.PDC'	'PGSC0003DMG400022953'	'Pyruvate decarboxylase | highly similar to ( 936) AT4G33070 | Symbols: | pyruvate decarboxylase, putative | chr4:15952519-15954676 REVERSEnearly identical (1021) PDC1_PEA Pyruvate decarboxylase isozyme 1 (EC 4.1.1.1) (PDC) - Pisum sativum (Garden pea)highly similar to ( 944) loc_os05g39310 12005.m08110 protein pyruvate decarboxylase isozyme 1, putative, expressedCOG3961 TPP_PDC_IPDC IlvB TPP_enz…	T
'5.2'	'fermentation.PDC'	'PGSC0003DMG400030369'	'Pyruvate decarboxylase isozyme 2 | nearly identical (1010) AT4G33070 | Symbols: | pyruvate decarboxylase, putative | chr4:15952519-15954676 REVERSEnearly identical (1102) PDC2_TOBAC Pyruvate decarboxylase isozyme 2 (EC 4.1.1.1) (PDC) - Nicotiana tabacum (Common tobacco)highly similar to ( 987) loc_os03g18220 12003.m101116 protein pyruvate decarboxylase isozyme 2, putative, expressedCOG3961 TPP_P…	T
'5.2'	'fermentation.PDC'	'PGSC0003DMG400038451'	'Pyruvate decarboxylase | highly similar to ( 650) AT5G54960 | Symbols: PDC2 | PDC2 (pyruvate decarboxylase-2); carboxy-lyase/ catalytic/ magnesium ion binding / pyruvate decarboxylase/ thiamin pyrophosphate binding | chr5:22310858-22312681 REVERSEhighly similar to ( 660) PDC2_PEA Pyruvate decarboxylase isozyme 2 (EC 4.1.1.1) (PDC) (Fragment) - Pisum sativum (Garden pea)highly similar to ( 621) l…	T
'5.2'	'fermentation.PDC'	'PGSC0003DMG400030633'	'Pyruvate decarboxylase | highly similar to ( 867) AT5G17380 | Symbols: | pyruvate decarboxylase family protein | chr5:5724920-5726720 REVERSEweakly similar to ( 127) ILV1_BRANA Acetolactate synthase 1, chloroplast precursor (EC 2.2.1.6) (Acetolactate synthase I) (Acetohydroxy-acid synthase I) (ALS I) - Brassica napus (Rape)highly similar to ( 797) loc_os01g32080 12001.m42655 protein 2-hydroxyphy…	T
'5.2'	'fermentation.PDC'	'PGSC0003DMG400006270'	'Pyruvate decarboxylase | nearly identical (1025) AT4G33070 | Symbols: | pyruvate decarboxylase, putative | chr4:15952519-15954676 REVERSEhighly similar to ( 970) PDC2_TOBAC Pyruvate decarboxylase isozyme 2 (EC 4.1.1.1) (PDC) - Nicotiana tabacum (Common tobacco)highly similar to ( 960) loc_os03g18220 12003.m101116 protein pyruvate decarboxylase isozyme 2, putative, expressedCOG3961 TPP_PDC_IPDC I…	T
'5.3'	'fermentation.ADH'	'PGSC0003DMG400032154'	'Alcohol dehydrogenase | highly similar to ( 633) AT5G51970 | Symbols: | sorbitol dehydrogenase, putative / L-iditol 2-dehydrogenase, putative | chr5:21111820-21113284 FORWARDvery weakly similar to (93.2) ADHX_ORYSA Alcohol dehydrogenase class 3 (EC 1.1.1.1) (Alcohol dehydrogenase class III) (S-(hydroxymethyl)glutathione dehydrogenase) (EC 1.1.1.284) (Glutathione-dependent formaldehyde dehydrogen…	T
'5.3'	'fermentation.ADH'	'PGSC0003DMG400014871'	'Alcohol dehydrogenase | moderately similar to ( 214) AT1G22430 | Symbols: | alcohol dehydrogenase, putative | chr1:7919235-7921594 FORWARDmoderately similar to ( 213) ADHX_ORYSA Alcohol dehydrogenase class 3 (EC 1.1.1.1) (Alcohol dehydrogenase class III) (S-(hydroxymethyl)glutathione dehydrogenase) (EC 1.1.1.284) (Glutathione-dependent formaldehyde dehydrogenase) (FDH) (FALDH) (GSH-FDH) - Oryza …	T
'5.3'	'fermentation.ADH'	'PGSC0003DMG400029412'	'Alcohol dehydrogenase ADH | highly similar to ( 580) AT5G42250 | Symbols: | alcohol dehydrogenase, putative | chr5:16894087-16897450 FORWARDmoderately similar to ( 403) ADH1_PETHY Alcohol dehydrogenase 1 (EC 1.1.1.1) - Petunia hybrida (Petunia)highly similar to ( 524) loc_os03g08999 12003.m06405 protein alcohol dehydrogenase 1, putative, expressedAdhC AdhP Tdh PRK09422 tdh ADH_zinc_N Qor PRK1008…	T
'5.3'	'fermentation.ADH'	'PGSC0003DMG400023319'	'Alcohol dehydrogenase | highly similar to ( 598) AT5G63620 | Symbols: | oxidoreductase, zinc-binding dehydrogenase family protein | chr5:25466380-25468296 REVERSEweakly similar to ( 140) ADHX_PEA Alcohol dehydrogenase class 3 (EC 1.1.1.1) (Alcohol dehydrogenase class III) (S-(hydroxymethyl)glutathione dehydrogenase) (EC 1.1.1.284) (Glutathione-dependent formaldehyde dehydrogenase) (FDH) (FALDH) …	T
'5.3'	'fermentation.ADH'	'PGSC0003DMG400009895'	'Alcohol dehydrogenase ADH | highly similar to ( 562) AT5G42250 | Symbols: | alcohol dehydrogenase, putative | chr5:16894087-16897450 FORWARDmoderately similar to ( 395) ADH1_PETHY Alcohol dehydrogenase 1 (EC 1.1.1.1) - Petunia hybrida (Petunia)highly similar to ( 528) loc_os03g08999 12003.m06405 protein alcohol dehydrogenase 1, putative, expressedAdhC AdhP Tdh Qor tdh PRK09422 ADH_zinc_N PRK1008…	T
'5.5'	'fermentation.phosphate acetyltransferase'	''	''
'5.6'	'fermentation.acetate kinase'	''	''
'5.8'	'fermentation.pyruvate::ferredoxin oxidoreductase'	''	''
'5.10'	'fermentation.aldehyde dehydrogenase'	'PGSC0003DMG400033028'	'Betaine aldehyde dehyrogenase | highly similar to ( 748) AT1G74920 | Symbols: ALDH10A8 | ALDH10A8; 3-chloroallyl aldehyde dehydrogenase/ oxidoreductase | chr1:28139175-28142573 REVERSEhighly similar to ( 738) BADH_SPIOL Betaine-aldehyde dehydrogenase, chloroplast precursor (EC 1.2.1.8) (BADH) - Spinacia oleracea (Spinach)highly similar to ( 717) loc_os04g39020 12004.m08891 protein betaine-aldehy…	T
'5.10'	'fermentation.aldehyde dehydrogenase'	'PGSC0003DMG402004125'	'Mitochondrial benzaldehyde dehydrogenase | moderately similar to ( 334) AT1G23800 | Symbols: ALDH2B7, ALDH2B | ALDH2B7; 3-chloroallyl aldehyde dehydrogenase/ aldehyde dehydrogenase (NAD) | chr1:8412238-8414804 REVERSEweakly similar to ( 149) BADH_SPIOL Betaine-aldehyde dehydrogenase, chloroplast precursor (EC 1.2.1.8) (BADH) - Spinacia oleracea (Spinach)moderately similar to ( 311) loc_os06g1599…	T
'5.10'	'fermentation.aldehyde dehydrogenase'	'PGSC0003DMG400017568'	'Aldehyde dehydrogenase | highly similar to ( 639) AT1G44170 | Symbols: ALDH3H1, ALDH4 | ALDH3H1 (ALDEHYDE DEHYDROGENASE 3H1); 3-chloroallyl aldehyde dehydrogenase/ aldehyde dehydrogenase (NAD) | chr1:16796564-16798574 REVERSEweakly similar to ( 133) BADH_SPIOL Betaine-aldehyde dehydrogenase, chloroplast precursor (EC 1.2.1.8) (BADH) - Spinacia oleracea (Spinach)highly similar to ( 633) loc_os11g…	T
'5.10'	'fermentation.aldehyde dehydrogenase'	'PGSC0003DMG402000528'	'Aldehyde dehydrogenase | weakly similar to ( 131) AT1G23800 | Symbols: ALDH2B7, ALDH2B | ALDH2B7; 3-chloroallyl aldehyde dehydrogenase/ aldehyde dehydrogenase (NAD) | chr1:8412238-8414804 REVERSEweakly similar to ( 140) loc_os06g15990 12006.m71425 protein aldehyde dehydrogenase, mitochondrial precursor, putative, expressed PGSC0003DMT400001429'	T
'5.10'	'fermentation.aldehyde dehydrogenase'	'PGSC0003DMG401004125'	'Aldehyde dehydrogenase (NAD+) | highly similar to ( 868) AT1G23800 | Symbols: ALDH2B7, ALDH2B | ALDH2B7; 3-chloroallyl aldehyde dehydrogenase/ aldehyde dehydrogenase (NAD) | chr1:8412238-8414804 REVERSEmoderately similar to ( 393) BADH_SPIOL Betaine-aldehyde dehydrogenase, chloroplast precursor (EC 1.2.1.8) (BADH) - Spinacia oleracea (Spinach)highly similar to ( 868) loc_os06g15990 12006.m71425 …	T
'5.10'	'fermentation.aldehyde dehydrogenase'	'PGSC0003DMG400019991'	'Aldehyde dehydrogenase family 3 member F1 | moderately similar to ( 353) AT4G36250 | Symbols: ALDH3F1 | ALDH3F1 (Aldehyde Dehydrogenase 3F1); 3-chloroallyl aldehyde dehydrogenase/ aldehyde dehydrogenase (NAD) | chr4:17151029-17153381 FORWARDvery weakly similar to (91.3) BADH_SPIOL Betaine-aldehyde dehydrogenase, chloroplast precursor (EC 1.2.1.8) (BADH) - Spinacia oleracea (Spinach)moderately si…	T
'5.10'	'fermentation.aldehyde dehydrogenase'	'PGSC0003DMG400024490'	'Aldehyde dehydrogenase | highly similar to ( 883) AT3G48000 | Symbols: ALDH2B4, ALDH2, ALDH2A | ALDH2B4 (ALDEHYDE DEHYDROGENASE 2B4); 3-chloroallyl aldehyde dehydrogenase/ ATP binding / aldehyde dehydrogenase (NAD) | chr3:17717082-17719843 REVERSEmoderately similar to ( 380) BADH_SPIOL Betaine-aldehyde dehydrogenase, chloroplast precursor (EC 1.2.1.8) (BADH) - Spinacia oleracea (Spinach)highly s…	T
'5.10'	'fermentation.aldehyde dehydrogenase'	'PGSC0003DMG400024582'	'Aminoaldehyde dehydrogenase 2 | highly similar to ( 743) AT3G48170 | Symbols: ALDH10A9 | ALDH10A9; 3-chloroallyl aldehyde dehydrogenase/ oxidoreductase | chr3:17786290-17789918 REVERSEhighly similar to ( 759) BADH_SPIOL Betaine-aldehyde dehydrogenase, chloroplast precursor (EC 1.2.1.8) (BADH) - Spinacia oleracea (Spinach)highly similar to ( 699) loc_os04g39020 12004.m08891 protein betaine-aldehy…	T
'5.10'	'fermentation.aldehyde dehydrogenase'	'PGSC0003DMG400000321'	'Aldehyde dehydrogenase | highly similar to ( 704) AT3G24503 | Symbols: ALDH2C4, ALDH1A, REF1 | ALDH2C4; 3-chloroallyl aldehyde dehydrogenase/ aldehyde dehydrogenase (NAD)/ coniferyl-aldehyde dehydrogenase | chr3:8919732-8923029 REVERSEmoderately similar to ( 368) BADH_SPIOL Betaine-aldehyde dehydrogenase, chloroplast precursor (EC 1.2.1.8) (BADH) - Spinacia oleracea (Spinach)highly similar to ( …	T
'5.10'	'fermentation.aldehyde dehydrogenase'	'PGSC0003DMG400014496'	'Aldehyde dehydrogenase (NAD+) | highly similar to ( 867) AT1G23800 | Symbols: ALDH2B7, ALDH2B | ALDH2B7; 3-chloroallyl aldehyde dehydrogenase/ aldehyde dehydrogenase (NAD) | chr1:8412238-8414804 REVERSEmoderately similar to ( 393) BADH_SPIOL Betaine-aldehyde dehydrogenase, chloroplast precursor (EC 1.2.1.8) (BADH) - Spinacia oleracea (Spinach)highly similar to ( 855) loc_os06g15990 12006.m71425 …	T
'5.10'	'fermentation.aldehyde dehydrogenase'	'PGSC0003DMG400004698'	'Aldehyde dehydrogenase | nearly identical (1022) AT3G66658 | Symbols: ALDH22a1 | ALDH22a1 (Aldehyde Dehydrogenase 22a1); 3-chloroallyl aldehyde dehydrogenase/ oxidoreductase | chr3:2095471-2099013 REVERSEmoderately similar to ( 223) BADH_SPIOL Betaine-aldehyde dehydrogenase, chloroplast precursor (EC 1.2.1.8) (BADH) - Spinacia oleracea (Spinach)nearly identical (1041) loc_os07g48920 12007.m09101…	T
'5.10'	'fermentation.aldehyde dehydrogenase'	'PGSC0003DMG400017005'	'Aldehyde dehydrogenase (NAD+) | weakly similar to ( 146) AT1G23800 | Symbols: ALDH2B7, ALDH2B | ALDH2B7; 3-chloroallyl aldehyde dehydrogenase/ aldehyde dehydrogenase (NAD) | chr1:8412238-8414804 REVERSEvery weakly similar to (80.9) BADH_SPIOL Betaine-aldehyde dehydrogenase, chloroplast precursor (EC 1.2.1.8) (BADH) - Spinacia oleracea (Spinach)weakly similar to ( 143) loc_os06g15990 12006.m71425…	T
'5.10'	'fermentation.aldehyde dehydrogenase'	'PGSC0003DMG400003619'	'Aldehyde dehydrogenase family 3 member F1 | highly similar to ( 655) AT4G36250 | Symbols: ALDH3F1 | ALDH3F1 (Aldehyde Dehydrogenase 3F1); 3-chloroallyl aldehyde dehydrogenase/ aldehyde dehydrogenase (NAD) | chr4:17151029-17153381 FORWARDweakly similar to ( 146) BADH_SPIOL Betaine-aldehyde dehydrogenase, chloroplast precursor (EC 1.2.1.8) (BADH) - Spinacia oleracea (Spinach)highly similar to ( 57…	T
'5.1001'	'fermentation'	''	''
'5.1002'	'fermentation'	''	''
'6'	'gluconeogenese/ glyoxylate cycle'	''	''
'6.1'	'gluconeogenese/ glyoxylate cycle.citrate synthase'	'PGSC0003DMG400007797'	'Citrate synthase | highly similar to ( 845) AT3G58750 | Symbols: CSY2 | CSY2 (citrate synthase 2); citrate (SI)-synthase | chr3:21724564-21727458 REVERSEhighly similar to ( 841) CYSZ_CUCMA Citrate synthase, glyoxysomal precursor (EC 2.3.3.1) (GCS) - Cucurbita maxima (Pumpkin) (Winter squash)highly similar to ( 816) loc_os02g13840 12002.m06630 protein citrate synthase, glyoxysomal precursor, puta…	T
'6.1'	'gluconeogenese/ glyoxylate cycle.citrate synthase'	'PGSC0003DMG400017338'	'Citrate synthase | highly similar to ( 835) AT3G58750 | Symbols: CSY2 | CSY2 (citrate synthase 2); citrate (SI)-synthase | chr3:21724564-21727458 REVERSEhighly similar to ( 826) CYSZ_CUCMA Citrate synthase, glyoxysomal precursor (EC 2.3.3.1) (GCS) - Cucurbita maxima (Pumpkin) (Winter squash)highly similar to ( 812) loc_os02g13840 12002.m06630 protein citrate synthase, glyoxysomal precursor, puta…	T
'6.2'	'gluconeogenese/ glyoxylate cycle.malate synthase'	'PGSC0003DMG402015193'	'Malate synthase, glyoxysomal | moderately similar to ( 218) AT5G03860 | Symbols: MLS | MLS (MALATE SYNTHASE); malate synthase | chr5:1032276-1034527 REVERSEmoderately similar to ( 253) MASY_RICCO Malate synthase, glyoxysomal (EC 2.3.3.9) - Ricinus communis (Castor bean)weakly similar to ( 196) loc_os04g40990 12004.m09079 protein malate synthase, glyoxysomal, putative, expressedmalate_synt_A Mala…	T
'6.2'	'gluconeogenese/ glyoxylate cycle.malate synthase'	'PGSC0003DMG401015193'	'Malate synthase | weakly similar to ( 162) AT5G03860 | Symbols: MLS | MLS (MALATE SYNTHASE); malate synthase | chr5:1032276-1034527 REVERSEweakly similar to ( 162) MASY_BRANA Malate synthase, glyoxysomal (EC 2.3.3.9) - Brassica napus (Rape)weakly similar to ( 147) loc_os04g40990 12004.m09079 protein malate synthase, glyoxysomal, putative, expressedmalate_synt_A PRK09255 malate_synt Malate_syntha…	T
'6.2'	'gluconeogenese/ glyoxylate cycle.malate synthase'	'PGSC0003DMG400015194'	'Malate synthase | highly similar to ( 945) AT5G03860 | Symbols: MLS | MLS (MALATE SYNTHASE); malate synthase | chr5:1032276-1034527 REVERSEnearly identical (1002) MASY_RICCO Malate synthase, glyoxysomal (EC 2.3.3.9) - Ricinus communis (Castor bean)highly similar to ( 785) loc_os04g40990 12004.m09079 protein malate synthase, glyoxysomal, putative, expressedmalate_synt_A PRK09255 Malate_synthase m…	T
'6.2'	'gluconeogenese/ glyoxylate cycle.malate synthase'	'PGSC0003DMG400015192'	'Malate synthase, glyoxysomal | highly similar to ( 962) AT5G03860 | Symbols: MLS | MLS (MALATE SYNTHASE); malate synthase | chr5:1032276-1034527 REVERSEnearly identical (1005) MASY_RICCO Malate synthase, glyoxysomal (EC 2.3.3.9) - Ricinus communis (Castor bean)highly similar to ( 809) loc_os04g40990 12004.m09079 protein malate synthase, glyoxysomal, putative, expressedmalate_synt_A Malate_syntha…	T
'6.3'	'gluconeogenesis.Malate DH'	'PGSC0003DMG400010386'	'Malate dehydrogenase | highly similar to ( 566) AT2G22780 | Symbols: PMDH1 | PMDH1 (PEROXISOMAL NAD-MALATE DEHYDROGENASE 1); L-malate dehydrogenase/ binding / catalytic/ malate dehydrogenase/ oxidoreductase/ oxidoreductase, acting on the CH-OH group of donors, NAD or NADP as acceptor | chr2:9689995-9691923 REVERSEhighly similar to ( 573) MDHG_SOYBN Malate dehydrogenase, glyoxysomal precursor (EC…	T
'6.3'	'gluconeogenesis.Malate DH'	'PGSC0003DMG402025430'	'Gene of unknown function | highly similar to ( 527) AT3G47520 | Symbols: MDH | MDH (MALATE DEHYDROGENASE); L-malate dehydrogenase/ binding / catalytic/ malate dehydrogenase/ oxidoreductase/ oxidoreductase, acting on the CH-OH group of donors, NAD or NADP as acceptor | chr3:17513657-17514868 FORWARDmoderately similar to ( 400) MDHG_ORYSA Malate dehydrogenase, glyoxysomal precursor (EC 1.1.1.37) -…	T
'6.3'	'gluconeogenesis.Malate DH'	'PGSC0003DMG400005120'	'Glyoxisomal malate dehydrogenase | highly similar to ( 570) AT2G22780 | Symbols: PMDH1 | PMDH1 (PEROXISOMAL NAD-MALATE DEHYDROGENASE 1); L-malate dehydrogenase/ binding / catalytic/ malate dehydrogenase/ oxidoreductase/ oxidoreductase, acting on the CH-OH group of donors, NAD or NADP as acceptor | chr2:9689995-9691923 REVERSEhighly similar to ( 599) MDHG_CUCSA Malate dehydrogenase, glyoxysomal p…	T
'6.3'	'gluconeogenesis.Malate DH'	'PGSC0003DMG400011570'	'NAD-malate dehydrogenase | highly similar to ( 527) AT3G47520 | Symbols: MDH | MDH (MALATE DEHYDROGENASE); L-malate dehydrogenase/ binding / catalytic/ malate dehydrogenase/ oxidoreductase/ oxidoreductase, acting on the CH-OH group of donors, NAD or NADP as acceptor | chr3:17513657-17514868 FORWARDmoderately similar to ( 400) MDHG_ORYSA Malate dehydrogenase, glyoxysomal precursor (EC 1.1.1.37) -…	T
'6.4'	'gluconeogenese/ glyoxylate cycle.PEPCK'	'PGSC0003DMG400016094'	'Phosphoenolpyruvate carboxykinase | nearly identical (1028) AT4G37870 | Symbols: PCK1, PEPCK | PCK1 (PHOSPHOENOLPYRUVATE CARBOXYKINASE 1); ATP binding / phosphoenolpyruvate carboxykinase (ATP)/ phosphoenolpyruvate carboxykinase/ purine nucleotide binding | chr4:17802974-17806332 REVERSEnearly identical (1016) PEPCK_CUCSA Phosphoenolpyruvate carboxykinase [ATP] (EC 4.1.1.49) (PEP carboxykinase) (…	T
'6.4'	'gluconeogenese/ glyoxylate cycle.PEPCK'	'PGSC0003DMG400002042'	'Phosphoenolpyruvate carboxykinase | moderately similar to ( 405) AT4G37870 | Symbols: PCK1, PEPCK | PCK1 (PHOSPHOENOLPYRUVATE CARBOXYKINASE 1); ATP binding / phosphoenolpyruvate carboxykinase (ATP)/ phosphoenolpyruvate carboxykinase/ purine nucleotide binding | chr4:17802974-17806332 REVERSEmoderately similar to ( 410) PEPCK_MAIZE Phosphoenolpyruvate carboxykinase [ATP] (EC 4.1.1.49) (PEP carbox…	T
'6.4'	'gluconeogenese/ glyoxylate cycle.PEPCK'	'PGSC0003DMG400002041'	'Phosphoenolpyruvate carboxykinase | nearly identical (1024) AT4G37870 | Symbols: PCK1, PEPCK | PCK1 (PHOSPHOENOLPYRUVATE CARBOXYKINASE 1); ATP binding / phosphoenolpyruvate carboxykinase (ATP)/ phosphoenolpyruvate carboxykinase/ purine nucleotide binding | chr4:17802974-17806332 REVERSEnearly identical (1009) PEPCK_CUCSA Phosphoenolpyruvate carboxykinase [ATP] (EC 4.1.1.49) (PEP carboxykinase) (…	T
'6.4'	'gluconeogenese/ glyoxylate cycle.PEPCK'	'PGSC0003DMG400006391'	'Phosphoenolpyruvate carboxykinase | nearly identical (1050) AT4G37870 | Symbols: PCK1, PEPCK | PCK1 (PHOSPHOENOLPYRUVATE CARBOXYKINASE 1); ATP binding / phosphoenolpyruvate carboxykinase (ATP)/ phosphoenolpyruvate carboxykinase/ purine nucleotide binding | chr4:17802974-17806332 REVERSEnearly identical (1025) PEPCK_CUCSA Phosphoenolpyruvate carboxykinase [ATP] (EC 4.1.1.49) (PEP carboxykinase) (…	T
'6.5'	'gluconeogenese/ glyoxylate cycle.pyruvate dikinase'	'PGSC0003DMG400032107'	'Pyruvate, phosphate dikinase, chloroplastic | nearly identical (1471) AT4G15530 | Symbols: PPDK | PPDK (pyruvate orthophosphate dikinase); kinase/ pyruvate, phosphate dikinase | chr4:8864828-8870748 REVERSEnearly identical (1520) PPDK_MESCR Pyruvate, phosphate dikinase, chloroplast precursor (EC 2.7.9.1) (Pyruvate, orthophosphate dikinase) - Mesembryanthemum crystallinum (Common ice plant)nearly…	T
'6.9'	'gluconeogenese/ glyoxylate cycle.isocitrate lyase'	'PGSC0003DMG400023455'	'Isocitrate lyase and phosphorylmutase | highly similar to ( 549) AT2G43180 | Symbols: | catalytic | chr2:17953832-17955774 REVERSEweakly similar to ( 169) CPPM_DIACA Putative carboxyvinyl-carboxyphosphonate phosphorylmutase (EC 2.7.8.23) (Carboxyphosphonoenolpyruvate phosphonomutase) (CPEP phosphonomutase) (PSR132) - Dianthus caryophyllus (Carnation) (Clove pink)highly similar to ( 567) loc_os04…	T
'6.9'	'gluconeogenese/ glyoxylate cycle.isocitrate lyase'	'PGSC0003DMG400025487'	'Isocitrate lyase | highly similar to ( 912) AT3G21720 | Symbols: ICL | ICL (ISOCITRATE LYASE); catalytic/ isocitrate lyase | chr3:7652789-7655873 REVERSEhighly similar to ( 959) ACEA_GOSHI Isocitrate lyase (EC 4.1.3.1) (Isocitrase) (Isocitratase) (ICL) - Gossypium hirsutum (Upland cotton)highly similar to ( 844) loc_os07g34520 12007.m29200 protein isocitrate lyase, putative, expressedICL AceA PR…	T
'7'	'OPP'	''	''
'7.1'	'OPP.oxidative PP'	''	''
'7.1.1'	'OPP.oxidative PP.G6PD'	'PGSC0003DMG400002750'	'Glucose-6-phosphate 1-dehydrogenase | highly similar to ( 666) AT1G09420 | Symbols: G6PD4 | G6PD4 (GLUCOSE-6-PHOSPHATE DEHYDROGENASE 4); glucose-6-phosphate dehydrogenase | chr1:3038640-3041715 REVERSEhighly similar to ( 507) G6PDC_SOLTU Glucose-6-phosphate 1-dehydrogenase, chloroplast precursor (EC 1.1.1.49) (G6PD) - Solanum tuberosum (Potato)highly similar to ( 650) loc_os03g20300 12003.m10111…	T
'7.1.1'	'OPP.oxidative PP.G6PD'	'PGSC0003DMG400010802'	'Glucose-6-phosphate 1-dehydrogenase | highly similar to ( 956) AT5G13110 | Symbols: G6PD2 | G6PD2 (GLUCOSE-6-PHOSPHATE DEHYDROGENASE 2); glucose-6-phosphate dehydrogenase | chr5:4158952-4161640 FORWARDnearly identical (1092) G6PDC_TOBAC Glucose-6-phosphate 1-dehydrogenase, chloroplast precursor (EC 1.1.1.49) (G6PD) - Nicotiana tabacum (Common tobacco)highly similar to ( 914) loc_os07g22350 12007…	T
'7.1.1'	'OPP.oxidative PP.G6PD'	'PGSC0003DMG400020269'	'Glucose-6-phosphate 1-dehydrogenase, cytoplasmic isoform | highly similar to ( 919) AT5G40760 | Symbols: G6PD6 | G6PD6 (GLUCOSE-6-PHOSPHATE DEHYDROGENASE 6); glucose-6-phosphate dehydrogenase | chr5:16311284-16314556 FORWARDnearly identical (1060) G6PD_SOLTU Glucose-6-phosphate 1-dehydrogenase, cytoplasmic isoform (EC 1.1.1.49) (G6PD) - Solanum tuberosum (Potato)highly similar to ( 844) loc_os02…	T
'7.1.1'	'OPP.oxidative PP.G6PD'	'PGSC0003DMG400017394'	'Glucose-6-phosphate 1-dehydrogenase, chloroplastic | highly similar to ( 899) AT5G35790 | Symbols: G6PD1 | G6PD1 (GLUCOSE-6-PHOSPHATE DEHYDROGENASE 1); glucose-6-phosphate dehydrogenase | chr5:13956879-13959686 REVERSEnearly identical (1178) G6PDC_SOLTU Glucose-6-phosphate 1-dehydrogenase, chloroplast precursor (EC 1.1.1.49) (G6PD) - Solanum tuberosum (Potato)highly similar to ( 883) loc_os07g22…	T
'7.1.2'	'OPP.oxidative PP.6-phosphogluconolactonase'	'PGSC0003DMG401026150'	'6-phosphogluconolactonase | moderately similar to ( 326) AT5G24400 | Symbols: emb2024 | emb2024 (embryo defective 2024); 6-phosphogluconolactonase/ catalytic | chr5:8330532-8331784 REVERSEmoderately similar to ( 334) loc_os09g35970 12009.m06548 protein 6-phosphogluconolactonase, putative, expressed6PGL NagB GlcN6P_deaminase nagB PGSC0003DMT400067245'	T
'7.1.2'	'OPP.oxidative PP.6-phosphogluconolactonase'	'PGSC0003DMG400018511'	'6-phosphogluconolactonase | moderately similar to ( 361) AT5G24400 | Symbols: emb2024 | emb2024 (embryo defective 2024); 6-phosphogluconolactonase/ catalytic | chr5:8330532-8331784 REVERSEmoderately similar to ( 366) loc_os09g35970 12009.m06548 protein 6-phosphogluconolactonase, putative, expressed6PGL NagB GlcN6P_deaminase nagB PGSC0003DMT400047627'	T
'7.1.2'	'OPP.oxidative PP.6-phosphogluconolactonase'	'PGSC0003DMG400005471'	'6-phosphogluconolactonase | very weakly similar to (99.8) AT5G24400 | Symbols: emb2024 | emb2024 (embryo defective 2024); 6-phosphogluconolactonase/ catalytic | chr5:8330532-8331784 REVERSEweakly similar to ( 103) loc_os09g35970 12009.m06548 protein 6-phosphogluconolactonase, putative, expressed6PGL NagB PGSC0003DMT400013966'	T
'7.1.2'	'OPP.oxidative PP.6-phosphogluconolactonase'	'PGSC0003DMG400028363'	'6-phosphogluconolactonase | moderately similar to ( 353) AT1G13700 | Symbols: | glucosamine/galactosamine-6-phosphate isomerase family protein | chr1:4694475-4695600 REVERSEmoderately similar to ( 349) loc_os07g41280 12007.m079584 protein 6-phosphogluconolactonase, putative, expressed6PGL NagB GlcN6P_deaminase nagB PGSC0003DMT400072899'	T
'7.1.2'	'OPP.oxidative PP.6-phosphogluconolactonase'	'PGSC0003DMG402026150'	'6-phosphogluconolactonase | moderately similar to ( 345) AT5G24400 | Symbols: emb2024 | emb2024 (embryo defective 2024); 6-phosphogluconolactonase/ catalytic | chr5:8330532-8331784 REVERSEmoderately similar to ( 343) loc_os09g35970 12009.m06548 protein 6-phosphogluconolactonase, putative, expressed6PGL NagB GlcN6P_deaminase nagB PGSC0003DMT400067247'	T
'7.1.2'	'OPP.oxidative PP.6-phosphogluconolactonase'	'PGSC0003DMG400021890'	'6-phosphogluconolactonase | moderately similar to ( 337) AT1G13700 | Symbols: | glucosamine/galactosamine-6-phosphate isomerase family protein | chr1:4694475-4695600 REVERSEmoderately similar to ( 348) loc_os07g41280 12007.m079584 protein 6-phosphogluconolactonase, putative, expressed6PGL NagB GlcN6P_deaminase nagB PGSC0003DMT400056343'	T
'7.1.3'	'OPP.oxidative PP.6-phosphogluconate dehydrogenase'	'PGSC0003DMG400001932'	'6-phosphogluconate dehydrogenase, decarboxylating | highly similar to ( 876) AT3G02360 | Symbols: | 6-phosphogluconate dehydrogenase family protein | chr3:482498-483958 FORWARDhighly similar to ( 846) loc_os06g02144 12006.m091574 protein 6-phosphogluconate dehydrogenase, decarboxylating, putative, expressedPRK09287 Gnd 6PGD PRK09599 Gnd PRK12490 NAD_binding_2 MmsB PGSC0003DMT400004861'	T
'7.1.3'	'OPP.oxidative PP.6-phosphogluconate dehydrogenase'	'PGSC0003DMG400002581'	'Succinic semialdehyde reductase isofom2 | moderately similar to ( 464) AT1G17650 | Symbols: GLYR2, GR2 | GLYR2 (GLYOXYLATE REDUCTASE 2); glyoxylate reductase (NADP)/ phosphogluconate dehydrogenase (decarboxylating) | chr1:6069594-6071964 REVERSEmoderately similar to ( 438) loc_os01g39270 12001.m10205 protein 2-hydroxy-3-oxopropionate reductase, putative, expressedMmsB garR NAD_binding_2 PGSC0003…	T
'7.1.3'	'OPP.oxidative PP.6-phosphogluconate dehydrogenase'	'PGSC0003DMG400010140'	'Succinic semialdehyde reductase isofom2 | very weakly similar to (90.1) AT1G17650 | Symbols: GLYR2, GR2 | GLYR2 (GLYOXYLATE REDUCTASE 2); glyoxylate reductase (NADP)/ phosphogluconate dehydrogenase (decarboxylating) | chr1:6069594-6071964 REVERSEvery weakly similar to (81.6) loc_os01g39270 12001.m10205 protein 2-hydroxy-3-oxopropionate reductase, putative, expressed PGSC0003DMT400026278'	T
'7.1.3'	'OPP.oxidative PP.6-phosphogluconate dehydrogenase'	'PGSC0003DMG400024696'	'6-phosphogluconate dehydrogenase NAD-binding domain-containing protein | moderately similar to ( 410) AT4G29120 | Symbols: | 6-phosphogluconate dehydrogenase NAD-binding domain-containing protein | chr4:14350861-14351865 FORWARDmoderately similar to ( 331) loc_os01g53910 12001.m11555 protein expressed proteinMmsB garR NAD_binding_2 PGSC0003DMT400063486'	T
'7.1.3'	'OPP.oxidative PP.6-phosphogluconate dehydrogenase'	'PGSC0003DMG400020299'	'Succinic semialdehyde reductase isofom1 | moderately similar to ( 420) AT3G25530 | Symbols: GHBDH, ATGHBDH, GLYR1, GR1 | GLYR1 (GLYOXYLATE REDUCTASE 1); 3-hydroxybutyrate dehydrogenase/ phosphogluconate dehydrogenase (decarboxylating) | chr3:9271949-9273514 REVERSEmoderately similar to ( 414) loc_os02g35500 12002.m08638 protein 2-hydroxy-3-oxopropionate reductase, putative, expressedMmsB garR NA…	T
'7.1.3'	'OPP.oxidative PP.6-phosphogluconate dehydrogenase'	'PGSC0003DMG400031113'	'3-hydroxyisobutyrate dehydrogenase | moderately similar to ( 293) AT1G71170 | Symbols: | 6-phosphogluconate dehydrogenase NAD-binding domain-containing protein | chr1:26830673-26831572 FORWARDmoderately similar to ( 257) loc_os05g49070 12005.m08977 protein expressed proteinMmsB garR NAD_binding_2 PGSC0003DMT400079887'	T
'7.1.3'	'OPP.oxidative PP.6-phosphogluconate dehydrogenase'	'PGSC0003DMG400022730'	'Glycerate dehydrogenase | moderately similar to ( 333) AT1G12550 | Symbols: | oxidoreductase family protein | chr1:4274649-4275831 FORWARDweakly similar to ( 103) DHGY_CUCSA Glycerate dehydrogenase (EC 1.1.1.29) (NADH-dependent hydroxypyruvate reductase) (HPR) (GDH) - Cucumis sativus (Cucumber)moderately similar to ( 313) loc_os04g01674 12004.m05484 protein glyoxylate reductase, putative, expres…	T
'7.1.3'	'OPP.oxidative PP.6-phosphogluconate dehydrogenase'	'PGSC0003DMG400025121'	'6-phosphogluconate dehydrogenase, decarboxylating | highly similar to ( 891) AT3G02360 | Symbols: | 6-phosphogluconate dehydrogenase family protein | chr3:482498-483958 FORWARDhighly similar to ( 851) loc_os06g02144 12006.m091574 protein 6-phosphogluconate dehydrogenase, decarboxylating, putative, expressedPRK09287 Gnd 6PGD PRK09599 Gnd PRK12490 NAD_binding_2 MmsB PGSC0003DMT400064669'	T
'7.1.3'	'OPP.oxidative PP.6-phosphogluconate dehydrogenase'	'PGSC0003DMG400043373'	'6-phosphogluconate dehydrogenase, decarboxylating | highly similar to ( 838) AT5G41670 | Symbols: | 6-phosphogluconate dehydrogenase family protein | chr5:16665647-16667110 REVERSEhighly similar to ( 739) loc_os06g02144 12006.m091574 protein 6-phosphogluconate dehydrogenase, decarboxylating, putative, expressedPRK09287 Gnd 6PGD PRK09599 Gnd PRK12490 NAD_binding_2 MmsB PGSC0003DMT400093802'	T
'7.1.1001'	'OPP.oxidative PP'	''	''
'7.2'	'OPP.non-reductive PP'	''	''
'7.2.1'	'OPP.non-reductive PP.transketolase'	''	''
'7.2.2'	'OPP.non-reductive PP.transaldolase'	'PGSC0003DMG402028027'	'Transaldolase | highly similar to ( 637) AT5G13420 | Symbols: | transaldolase, putative | chr5:4302080-4304212 REVERSEhighly similar to ( 626) loc_os01g70170 12001.m13065 protein transaldolase 2, putative, expressedPRK03343 Transaldolase_like PRK09533 Transaldolase PRK03903 Transaldolase MipB PGSC0003DMT400072044'	T
'7.2.2'	'OPP.non-reductive PP.transaldolase'	'PGSC0003DMG400004791'	'Transaldolase ToTAL2 | highly similar to ( 532) AT1G12230 | Symbols: | transaldolase, putative | chr1:4148050-4150708 FORWARDmoderately similar to ( 494) loc_os08g05830 12008.m80251 protein transaldolase, putative, expressedTransaldolase_TalAB PRK05269 PRK12309 PRK12346 Transaldolase Transaldolase MipB PRK01362 Transaldolase_FSA PGSC0003DMT400012218'	T
'7.2.3'	'OPP.non-reductive PP.ribulose-phosphate 3-epimerase'	'PGSC0003DMG400023059'	'Ribulose-phosphate 3-epimerase, cytoplasmic isoform | moderately similar to ( 246) AT3G01850 | Symbols: | ribulose-phosphate 3-epimerase, cytosolic, putative / pentose-5-phosphate 3-epimerase, putative | chr3:300428-301987 REVERSEmoderately similar to ( 256) RPE1_ORYSA Ribulose-phosphate 3-epimerase, cytoplasmic isoform (EC 5.1.3.1) (Ribulose-5-phosphate-epimerase) (Cyt-RPEase) (RPEcyt) (Pentose…	T
'7.2.4'	'OPP.non-reductive PP.ribose 5-phosphate isomerase'	'PGSC0003DMG400030509'	'Ribose-5-phosphate isomerase | moderately similar to ( 344) AT1G71100 | Symbols: RSW10 | RSW10 (RADIAL SWELLING 10); ribose-5-phosphate isomerase | chr1:26814726-26815529 FORWARDmoderately similar to ( 288) loc_os07g08030 12007.m05261 protein ribose-5-phosphate isomerase, putative, expressedRPI_A PRK00702 RpiA Rib_5-P_isom_A PGSC0003DMT400078358'	T
'7.2.4'	'OPP.non-reductive PP.ribose 5-phosphate isomerase'	'PGSC0003DMG400021135'	'Ribose 5-phosphate isomerase | moderately similar to ( 275) AT5G44520 | Symbols: | ribose 5-phosphate isomerase-related | chr5:17934610-17936441 REVERSEmoderately similar to ( 261) loc_os03g56869 12003.m10603 protein ribose-5-phosphate isomerase, putative, expressedRPI_A RpiA PGSC0003DMT400054453'	T
'7.2.4'	'OPP.non-reductive PP.ribose 5-phosphate isomerase'	'PGSC0003DMG400005961'	'Ribose-5-phosphate isomerase | moderately similar to ( 353) AT2G01290 | Symbols: | ribose-5-phosphate isomerase | chr2:149192-149989 REVERSEmoderately similar to ( 293) loc_os07g08030 12007.m05261 protein ribose-5-phosphate isomerase, putative, expressedRPI_A PRK00702 RpiA Rib_5-P_isom_A PGSC0003DMT400015282'	T
'7.2.4'	'OPP.non-reductive PP.ribose 5-phosphate isomerase'	'PGSC0003DMG400019448'	'Ribose-5-phosphate isomerase | moderately similar to ( 327) AT3G04790 | Symbols: | ribose 5-phosphate isomerase-related | chr3:1313365-1314195 FORWARDmoderately similar to ( 330) loc_os07g08030 12007.m05261 protein ribose-5-phosphate isomerase, putative, expressedRPI_A PRK00702 RpiA Rib_5-P_isom_A PGSC0003DMT400050076'	T
'7.3'	'OPP.electron transfer'	'PGSC0003DMG400004095'	'Ferredoxin--NADP reductase, root-type isozyme, chloroplastic | highly similar to ( 613) AT1G30510 | Symbols: ATRFNR2 | ATRFNR2 (ROOT FNR 2); FAD binding / NADP or NADPH binding / electron carrier/ ferredoxin-NADP+ reductase/ oxidoreductase | chr1:10807150-10808984 REVERSEhighly similar to ( 727) FENR2_TOBAC Ferredoxin--NADP reductase, root-type isozyme, chloroplast precursor (EC 1.18.1.2) (FNR) …	T
'7.3'	'OPP.electron transfer'	'PGSC0003DMG400035711'	'Ferredoxin-1 | weakly similar to ( 184) AT4G14890 | Symbols: | ferredoxin family protein | chr4:8520887-8521351 FORWARDvery weakly similar to (89.0) FER2_RAPSA Ferredoxin, root R-B2 - Raphanus sativus (Radish)weakly similar to ( 152) loc_os03g45710 12003.m09594 protein ferredoxin, chloroplast precursor, putative, expressedPRK07609 petF PGSC0003DMT400086140'	T
'7.3'	'OPP.electron transfer'	'PGSC0003DMG400011811'	'Ferredoxin--NADP reductase, root-type isozyme, chloroplastic | highly similar to ( 611) AT1G30510 | Symbols: ATRFNR2 | ATRFNR2 (ROOT FNR 2); FAD binding / NADP or NADPH binding / electron carrier/ ferredoxin-NADP+ reductase/ oxidoreductase | chr1:10807150-10808984 REVERSEhighly similar to ( 727) FENR2_TOBAC Ferredoxin--NADP reductase, root-type isozyme, chloroplast precursor (EC 1.18.1.2) (FNR) …	T
'8'	'TCA / org. transformation'	''	''
'8.1'	'TCA / org. transformation.TCA'	''	''
'8.1.1'	'TCA / org. transformation.TCA.pyruvate DH'	''	''
'8.1.1.1'	'TCA / org. transformation.TCA.pyruvate DH.E1'	'PGSC0003DMG402013561'	'Pyruvate dehydrogenase E1 alpha subunit | highly similar to ( 669) AT1G01090 | Symbols: PDH-E1 ALPHA | PDH-E1 ALPHA (PYRUVATE DEHYDROGENASE E1 ALPHA); pyruvate dehydrogenase (acetyl-transferring) | chr1:47705-49166 REVERSEmoderately similar to ( 244) ODPA_SOLTU Pyruvate dehydrogenase E1 component subunit alpha, mitochondrial precursor (EC 1.2.4.1) (PDHE1-A) - Solanum tuberosum (Potato)highly sim…	T
'8.1.1.1'	'TCA / org. transformation.TCA.pyruvate DH.E1'	'PGSC0003DMG400026943'	'Pyruvate dehydrogenase | highly similar to ( 578) AT5G50850 | Symbols: MAB1 | MAB1 (MACCI-BOU); catalytic/ pyruvate dehydrogenase (acetyl-transferring) | chr5:20689671-20692976 FORWARDhighly similar to ( 570) ODPB_PEA Pyruvate dehydrogenase E1 component subunit beta, mitochondrial precursor (EC 1.2.4.1) (PDHE1-B) - Pisum sativum (Garden pea)highly similar to ( 583) loc_os08g42410 12008.m080219 p…	T
'8.1.1.1'	'TCA / org. transformation.TCA.pyruvate DH.E1'	'PGSC0003DMG400013029'	'Branched chain alpha-keto acid dehydrogenase E1-alpha subunit | highly similar to ( 575) AT1G21400 | Symbols: | 2-oxoisovalerate dehydrogenase, putative / 3-methyl-2-oxobutanoate dehydrogenase, putative / branched-chain alpha-keto acid dehydrogenase E1 alpha subunit, putative | chr1:7493492-7496240 FORWARDweakly similar to ( 127) ODPA_SOLTU Pyruvate dehydrogenase E1 component subunit alpha, mito…	T
'8.1.1.1'	'TCA / org. transformation.TCA.pyruvate DH.E1'	'PGSC0003DMG400004998'	'2-oxoisovalerate dehydrogenase | moderately similar to ( 231) AT1G21400 | Symbols: | 2-oxoisovalerate dehydrogenase, putative / 3-methyl-2-oxobutanoate dehydrogenase, putative / branched-chain alpha-keto acid dehydrogenase E1 alpha subunit, putative | chr1:7493492-7496240 FORWARDmoderately similar to ( 234) loc_os12g08260 12012.m073783 protein pyruvate dehydrogenase E1 component, alpha subunit, …	T
'8.1.1.1'	'TCA / org. transformation.TCA.pyruvate DH.E1'	'PGSC0003DMG400025407'	'Pyruvate dehydrogenase | highly similar to ( 557) AT5G50850 | Symbols: MAB1 | MAB1 (MACCI-BOU); catalytic/ pyruvate dehydrogenase (acetyl-transferring) | chr5:20689671-20692976 FORWARDhighly similar to ( 554) ODPB_PEA Pyruvate dehydrogenase E1 component subunit beta, mitochondrial precursor (EC 1.2.4.1) (PDHE1-B) - Pisum sativum (Garden pea)highly similar to ( 572) loc_os08g42410 12008.m080219 p…	T
'8.1.1.1'	'TCA / org. transformation.TCA.pyruvate DH.E1'	'PGSC0003DMG400024860'	'Branched chain alpha-keto acid dehydrogenase E1-alpha subunit | highly similar to ( 559) AT1G21400 | Symbols: | 2-oxoisovalerate dehydrogenase, putative / 3-methyl-2-oxobutanoate dehydrogenase, putative / branched-chain alpha-keto acid dehydrogenase E1 alpha subunit, putative | chr1:7493492-7496240 FORWARDweakly similar to ( 129) ODPA_PEA Pyruvate dehydrogenase E1 component subunit alpha, mitoch…	T
'8.1.1.1'	'TCA / org. transformation.TCA.pyruvate DH.E1'	'PGSC0003DMG400031370'	'Pyruvate dehydrogenase E1 beta subunit | highly similar to ( 630) AT1G30120 | Symbols: PDH-E1 BETA | PDH-E1 BETA (PYRUVATE DEHYDROGENASE E1 BETA); pyruvate dehydrogenase (acetyl-transferring) | chr1:10584350-10586477 REVERSEmoderately similar to ( 422) ODPB_MESVI Pyruvate dehydrogenase E1 component subunit beta (EC 1.2.4.1) - Mesostigma viridehighly similar to ( 580) loc_os03g44300 12003.m34899 …	T
'8.1.1.1'	'TCA / org. transformation.TCA.pyruvate DH.E1'	'PGSC0003DMG400022607'	'Pyruvate dehydrogenase E1 component subunit alpha, mitochondrial | highly similar to ( 651) AT1G59900 | Symbols: AT-E1 ALPHA | AT-E1 ALPHA; oxidoreductase, acting on the aldehyde or oxo group of donors, disulfide as acceptor / pyruvate dehydrogenase (acetyl-transferring) | chr1:22051368-22053660 FORWARDhighly similar to ( 800) ODPA_SOLTU Pyruvate dehydrogenase E1 component subunit alpha, mitocho…	T
'8.1.1.1'	'TCA / org. transformation.TCA.pyruvate DH.E1'	'PGSC0003DMG400001927'	'Pyruvate dehydrogenase E1 component subunit alpha, mitochondrial | highly similar to ( 639) AT1G59900 | Symbols: AT-E1 ALPHA | AT-E1 ALPHA; oxidoreductase, acting on the aldehyde or oxo group of donors, disulfide as acceptor / pyruvate dehydrogenase (acetyl-transferring) | chr1:22051368-22053660 FORWARDhighly similar to ( 709) ODPA_SOLTU Pyruvate dehydrogenase E1 component subunit alpha, mitocho…	T
'8.1.1.1'	'TCA / org. transformation.TCA.pyruvate DH.E1'	'PGSC0003DMG401004334'	'Pyruvate dehydrogenase | highly similar to ( 588) AT5G50850 | Symbols: MAB1 | MAB1 (MACCI-BOU); catalytic/ pyruvate dehydrogenase (acetyl-transferring) | chr5:20689671-20692976 FORWARDhighly similar to ( 591) ODPB_PEA Pyruvate dehydrogenase E1 component subunit beta, mitochondrial precursor (EC 1.2.4.1) (PDHE1-B) - Pisum sativum (Garden pea)highly similar to ( 603) loc_os08g42410 12008.m080219 p…	T
'8.1.1.1'	'TCA / org. transformation.TCA.pyruvate DH.E1'	'PGSC0003DMG400002921'	'Pyruvate dehydrogenase E1 alpha subunit | highly similar to ( 657) AT1G01090 | Symbols: PDH-E1 ALPHA | PDH-E1 ALPHA (PYRUVATE DEHYDROGENASE E1 ALPHA); pyruvate dehydrogenase (acetyl-transferring) | chr1:47705-49166 REVERSEmoderately similar to ( 243) ODPA_SOLTU Pyruvate dehydrogenase E1 component subunit alpha, mitochondrial precursor (EC 1.2.4.1) (PDHE1-A) - Solanum tuberosum (Potato)highly sim…	T
'8.1.1.2'	'TCA / org. transformation.TCA.pyruvate DH.E2'	'PGSC0003DMG400027873'	'Dihydrolipoamide succinyltransferase component of 2-oxoglutarate dehydrogenase | highly similar to ( 581) AT5G55070 | Symbols: | 2-oxoacid dehydrogenase family protein | chr5:22347637-22350409 FORWARDhighly similar to ( 549) loc_os04g32330 12004.m35293 protein dihydrolipoyllysine-residue succinyltransferase component of 2-oxoglutarate dehydrogenase complex, mitochondrial precursor, putative, exp…	T
'8.1.1.2'	'TCA / org. transformation.TCA.pyruvate DH.E2'	'PGSC0003DMG400012966'	'Dihydrolipoyllysine-residue acetyltransferase component of pyruvate dehydrogenase | highly similar to ( 518) AT3G25860 | Symbols: LTA2, PLE2 | LTA2; dihydrolipoyllysine-residue acetyltransferase | chr3:9460632-9462585 FORWARDmoderately similar to ( 478) loc_os08g33440 12008.m07334 protein dihydrolipoyllysine-residue acetyltransferase component of pyruvatedehydrogenase complex, putative, expresse…	T
'8.1.1.2'	'TCA / org. transformation.TCA.pyruvate DH.E2'	'PGSC0003DMG400011330'	'Branched-chain alpha-keto acid dehydrogenase E2 subunit | highly similar to ( 533) AT3G06850 | Symbols: BCE2, LTA1, DIN3 | BCE2; acetyltransferase/ alpha-ketoacid dehydrogenase/ dihydrolipoamide branched chain acyltransferase | chr3:2158212-2160465 REVERSEhighly similar to ( 547) loc_os01g21160 12001.m150569 protein dihydrolipoyllysine-residue acetyltransferase component of pyruvatedehydrogenase…	T
'8.1.1.2'	'TCA / org. transformation.TCA.pyruvate DH.E2'	'PGSC0003DMG400009219'	'Pyruvate dehydrogenase E2 subunit | highly similar to ( 555) AT1G34430 | Symbols: EMB3003 | EMB3003 (embryo defective 3003); acyltransferase/ dihydrolipoyllysine-residue acetyltransferase/ protein binding | chr1:12588027-12590084 REVERSEhighly similar to ( 533) loc_os12g08170 12012.m04804 protein dihydrolipoyllysine-residue acetyltransferase component of pyruvatedehydrogenase complex, mitochondr…	T
'8.1.1.2'	'TCA / org. transformation.TCA.pyruvate DH.E2'	'PGSC0003DMG400018735'	'Dihydrolipoamide acetyltransferase component of pyruvate dehydrogenase | highly similar to ( 675) AT3G13930 | Symbols: | dihydrolipoamide S-acetyltransferase, putative | chr3:4596240-4600143 FORWARDhighly similar to ( 632) loc_os07g22720 12007.m06556 protein dihydrolipoyllysine-residue acetyltransferase component of pyruvatedehydrogenase complex, mitochondrial precursor, putative, expressedPRK11…	T
'8.1.1.3'	'TCA / org. transformation.TCA.pyruvate DH.E3'	'PGSC0003DMG400004608'	'Dihydrolipoyl dehydrogenase | highly similar to ( 798) AT1G48030 | Symbols: mtLPD1 | mtLPD1 (mitochondrial lipoamide dehydrogenase 1); ATP binding / dihydrolipoyl dehydrogenase | chr1:17717432-17719141 REVERSEhighly similar to ( 798) DLDH_PEA Dihydrolipoyl dehydrogenase, mitochondrial precursor (EC 1.8.1.4) (Dihydrolipoamide dehydrogenase) (Pyruvate dehydrogenase complex E3 subunit) (PDC-E3) (E3…	T
'8.1.1.3'	'TCA / org. transformation.TCA.pyruvate DH.E3'	'PGSC0003DMG400027156'	'Dihydrolipoyl dehydrogenase | highly similar to ( 796) AT1G48030 | Symbols: mtLPD1 | mtLPD1 (mitochondrial lipoamide dehydrogenase 1); ATP binding / dihydrolipoyl dehydrogenase | chr1:17717432-17719141 REVERSEhighly similar to ( 788) DLDH_PEA Dihydrolipoyl dehydrogenase, mitochondrial precursor (EC 1.8.1.4) (Dihydrolipoamide dehydrogenase) (Pyruvate dehydrogenase complex E3 subunit) (PDC-E3) (E3…	T
'8.1.1.3'	'TCA / org. transformation.TCA.pyruvate DH.E3'	'PGSC0003DMG400027143'	'Dihydrolipoyl dehydrogenase | highly similar to ( 849) AT3G16950 | Symbols: LPD1, ptlpd1 | LPD1 (LIPOAMIDE DEHYDROGENASE 1); dihydrolipoyl dehydrogenase | chr3:5786508-5790383 REVERSEmoderately similar to ( 237) DLDH_PEA Dihydrolipoyl dehydrogenase, mitochondrial precursor (EC 1.8.1.4) (Dihydrolipoamide dehydrogenase) (Pyruvate dehydrogenase complex E3 subunit) (PDC-E3) (E3) (Glycine cleavage sy…	T
'8.1.2'	'TCA / org. transformation.TCA.CS'	'PGSC0003DMG400028982'	'Citrate synthase | highly similar to ( 789) AT2G44350 | Symbols: ATCS, CSY4 | ATCS; ATP binding / ATP citrate synthase/ citrate (SI)-synthase | chr2:18316673-18320524 FORWARDhighly similar to ( 797) CISY_DAUCA Citrate synthase, mitochondrial precursor (EC 2.3.3.1) - Daucus carota (Carrot)highly similar to ( 747) loc_os02g10070 12002.m33351 protein citrate synthase 4, mitochondrial precursor, put…	T
'8.1.3'	'TCA / org. transformation.TCA.aconitase'	'PGSC0003DMG402022215'	'Aconitate hydratase 3 | nearly identical (1526) AT2G05710 | Symbols: | aconitate hydratase, cytoplasmic, putative / citrate hydro-lyase/aconitase, putative | chr2:2141591-2146350 FORWARDnearly identical (1546) ACOC_ORYSA Putative aconitate hydratase, cytoplasmic (EC 4.2.1.3) (Citrate hydro-lyase) (Aconitase) - Oryza sativa (Rice)nearly identical (1548) loc_os08g09200 12008.m05055 protein aconita…	T
'8.1.3'	'TCA / org. transformation.TCA.aconitase'	'PGSC0003DMG401001552'	'3-isopropylmalate dehydratase | moderately similar to ( 321) AT4G13430 | Symbols: IIL1 | IIL1 (ISOPROPYL MALATE ISOMERASE LARGE SUBUNIT 1); 4 iron, 4 sulfur cluster binding / hydro-lyase/ lyase | chr4:7804194-7807789 REVERSEmoderately similar to ( 330) loc_os02g03260 12002.m33530 protein 3-isopropylmalate dehydratase large subunit 2, putative, expressedIPMI LeuC PRK00402 PRK07229 PRK05478 PRK124…	T
'8.1.3'	'TCA / org. transformation.TCA.aconitase'	'PGSC0003DMG400013459'	'3-isopropylmalate dehydratase | highly similar to ( 862) AT4G13430 | Symbols: IIL1 | IIL1 (ISOPROPYL MALATE ISOMERASE LARGE SUBUNIT 1); 4 iron, 4 sulfur cluster binding / hydro-lyase/ lyase | chr4:7804194-7807789 REVERSEvery weakly similar to (80.5) ACOC_ORYSA Putative aconitate hydratase, cytoplasmic (EC 4.2.1.3) (Citrate hydro-lyase) (Aconitase) - Oryza sativa (Rice)highly similar to ( 867) lo…	T
'8.1.3'	'TCA / org. transformation.TCA.aconitase'	'PGSC0003DMG402001552'	'3-isopropylmalate dehydratase | moderately similar to ( 321) AT4G13430 | Symbols: IIL1 | IIL1 (ISOPROPYL MALATE ISOMERASE LARGE SUBUNIT 1); 4 iron, 4 sulfur cluster binding / hydro-lyase/ lyase | chr4:7804194-7807789 REVERSEmoderately similar to ( 330) loc_os02g03260 12002.m33530 protein 3-isopropylmalate dehydratase large subunit 2, putative, expressedIPMI LeuC PRK00402 PRK07229 PRK05478 PRK124…	T
'8.1.3'	'TCA / org. transformation.TCA.aconitase'	'PGSC0003DMG400028951'	'Aconitase | nearly identical (1674) AT2G05710 | Symbols: | aconitate hydratase, cytoplasmic, putative / citrate hydro-lyase/aconitase, putative | chr2:2141591-2146350 FORWARDnearly identical (1676) ACOC_CUCMA Aconitate hydratase, cytoplasmic (EC 4.2.1.3) (Citrate hydro-lyase) (Aconitase) - Cucurbita maxima (Pumpkin) (Winter squash)nearly identical (1649) loc_os08g09200 12008.m05055 protein aconi…	T
'8.1.3'	'TCA / org. transformation.TCA.aconitase'	'PGSC0003DMG400008740'	'Aconitase | nearly identical (1693) AT2G05710 | Symbols: | aconitate hydratase, cytoplasmic, putative / citrate hydro-lyase/aconitase, putative | chr2:2141591-2146350 FORWARDnearly identical (1702) ACOC_CUCMA Aconitate hydratase, cytoplasmic (EC 4.2.1.3) (Citrate hydro-lyase) (Aconitase) - Cucurbita maxima (Pumpkin) (Winter squash)nearly identical (1694) loc_os08g09200 12008.m05055 protein aconi…	T
'8.1.4'	'TCA / org. transformation.TCA.IDH'	'PGSC0003DMG400016826'	'NAD-dependent isocitrate dehydrogenase | highly similar to ( 585) AT4G35260 | Symbols: IDH1 | IDH1 (ISOCITRATE DEHYDROGENASE 1); isocitrate dehydrogenase (NAD+)/ oxidoreductase, acting on the CH-OH group of donors, NAD or NADP as acceptor | chr4:16774494-16776233 REVERSEmoderately similar to ( 275) LEU3_SOLTU 3-isopropylmalate dehydrogenase, chloroplast precursor (EC 1.1.1.85) (Beta-IPM dehydrog…	T
'8.1.4'	'TCA / org. transformation.TCA.IDH'	'PGSC0003DMG400032124'	'Isocitrate dehydrogenase [NADP] | highly similar to ( 759) AT1G65930 | Symbols: | isocitrate dehydrogenase, putative / NADP+ isocitrate dehydrogenase, putative | chr1:24539088-24541861 FORWARDhighly similar to ( 852) IDHC_SOLTU Isocitrate dehydrogenase [NADP] (EC 1.1.1.42) (Oxalosuccinate decarboxylase) (IDH) (NADP(+)-specific ICDH) (IDP) - Solanum tuberosum (Potato)highly similar to ( 761) loc_…	T
'8.1.4'	'TCA / org. transformation.TCA.IDH'	'PGSC0003DMG400013332'	'Isocitrate dehydrogenase [NADP] | highly similar to ( 589) AT1G65930 | Symbols: | isocitrate dehydrogenase, putative / NADP+ isocitrate dehydrogenase, putative | chr1:24539088-24541861 FORWARDhighly similar to ( 650) IDHC_TOBAC Isocitrate dehydrogenase [NADP] (EC 1.1.1.42) (Oxalosuccinate decarboxylase) (IDH) (NADP(+)-specific ICDH) (IDP) - Nicotiana tabacum (Common tobacco)highly similar to ( 5…	T
'8.1.4'	'TCA / org. transformation.TCA.IDH'	'PGSC0003DMG400001525'	'NAD-dependent isocitrate dehydrogenase | highly similar to ( 523) AT4G35260 | Symbols: IDH1 | IDH1 (ISOCITRATE DEHYDROGENASE 1); isocitrate dehydrogenase (NAD+)/ oxidoreductase, acting on the CH-OH group of donors, NAD or NADP as acceptor | chr4:16774494-16776233 REVERSEmoderately similar to ( 286) LEU3_SOLTU 3-isopropylmalate dehydrogenase, chloroplast precursor (EC 1.1.1.85) (Beta-IPM dehydrog…	T
'8.1.4'	'TCA / org. transformation.TCA.IDH'	'PGSC0003DMG400026246'	'3-isopropylmalate dehydrogenase, chloroplastic | highly similar to ( 632) AT5G03290 | Symbols: | isocitrate dehydrogenase, putative / NAD+ isocitrate dehydrogenase, putative | chr5:794043-795939 FORWARDhighly similar to ( 710) LEU3_SOLTU 3-isopropylmalate dehydrogenase, chloroplast precursor (EC 1.1.1.85) (Beta-IPM dehydrogenase) (IMDH) (3-IPM-DH) - Solanum tuberosum (Potato)highly similar to ( …	T
'8.1.4'	'TCA / org. transformation.TCA.IDH'	'PGSC0003DMG400000481'	'Isocitrate dehydrogenase [NADP] | highly similar to ( 721) AT5G14590 | Symbols: | isocitrate dehydrogenase, putative / NADP+ isocitrate dehydrogenase, putative | chr5:4703533-4706627 REVERSEhighly similar to ( 661) IDHP_MEDSA Isocitrate dehydrogenase [NADP], chloroplast precursor (EC 1.1.1.42) (Oxalosuccinate decarboxylase) (IDH) (NADP(+)-specific ICDH) (IDP) (Fragment) - Medicago sativa (Alfalf…	T
'8.1.5'	'TCA / org. transformation.TCA.2-oxoglutarate dehydrogenase'	'PGSC0003DMG400027873'	'Dihydrolipoamide succinyltransferase component of 2-oxoglutarate dehydrogenase | highly similar to ( 581) AT5G55070 | Symbols: | 2-oxoacid dehydrogenase family protein | chr5:22347637-22350409 FORWARDhighly similar to ( 549) loc_os04g32330 12004.m35293 protein dihydrolipoyllysine-residue succinyltransferase component of 2-oxoglutarate dehydrogenase complex, mitochondrial precursor, putative, exp…	T
'8.1.5'	'TCA / org. transformation.TCA.2-oxoglutarate dehydrogenase'	'PGSC0003DMG400022308'	'Dihydrolipoamide succinyltransferase component of 2-oxoglutarate dehydrogenase | highly similar to ( 541) AT5G55070 | Symbols: | 2-oxoacid dehydrogenase family protein | chr5:22347637-22350409 FORWARDhighly similar to ( 509) loc_os04g32330 12004.m35293 protein dihydrolipoyllysine-residue succinyltransferase component of 2-oxoglutarate dehydrogenase complex, mitochondrial precursor, putative, exp…	T
'8.1.5'	'TCA / org. transformation.TCA.2-oxoglutarate dehydrogenase'	'PGSC0003DMG400027739'	'2-oxoglutarate dehydrogenase | nearly identical (1892) AT3G55410 | Symbols: | 2-oxoglutarate dehydrogenase E1 component, putative / oxoglutarate decarboxylase, putative / alpha-ketoglutaric dehydrogenase, putative | chr3:20541897-20545728 FORWARDnearly identical (1791) loc_os07g49520 12007.m09160 protein 2-oxoglutarate dehydrogenase E1 component, mitochondrial precursor, putative, expressedkgd S…	T
'8.1.5'	'TCA / org. transformation.TCA.2-oxoglutarate dehydrogenase'	'PGSC0003DMG400023519'	'2-oxoglutarate dehydrogenase | nearly identical (1874) AT5G65750 | Symbols: | 2-oxoglutarate dehydrogenase E1 component, putative / oxoglutarate decarboxylase, putative / alpha-ketoglutaric dehydrogenase, putative | chr5:26304212-26307947 FORWARDnearly identical (1784) loc_os07g49520 12007.m09160 protein 2-oxoglutarate dehydrogenase E1 component, mitochondrial precursor, putative, expressedkgd S…	T
'8.1.6'	'TCA / org. transformation.TCA.succinyl-CoA ligase'	'PGSC0003DMG400020149'	'Succinyl CoA ligase beta subunit | highly similar to ( 705) AT2G20420 | Symbols: | succinyl-CoA ligase (GDP-forming) beta-chain, mitochondrial, putative / succinyl-CoA synthetase, beta chain, putative / SCS-beta, putative | chr2:8805574-8807858 FORWARDhighly similar to ( 694) SUCB_ORYSA Succinyl-CoA ligase [GDP-forming] beta-chain, mitochondrial precursor (EC 6.2.1.4) (Succinyl-CoA synthetase, b…	T
'8.1.6'	'TCA / org. transformation.TCA.succinyl-CoA ligase'	'PGSC0003DMG400016412'	'Succinyl-CoA ligase alpha 1 subunit | highly similar to ( 529) AT5G23250 | Symbols: | succinyl-CoA ligase (GDP-forming) alpha-chain, mitochondrial, putative / succinyl-CoA synthetase, alpha chain, putative / SCS-alpha, putative | chr5:7830460-7832265 FORWARDmoderately similar to ( 500) SUCA_ORYSA Probable succinyl-CoA ligase [GDP-forming] subunit alpha, mitochondrial precursor (EC 6.2.1.4) (Succ…	T
'8.1.7'	'TCA / org. transformation.TCA.succinate dehydrogenase'	'PGSC0003DMG400036514'	'Succinate dehydrogenase | moderately similar to ( 338) AT5G65165 | Symbols: SDH2-3 | SDH2-3; electron carrier/ succinate dehydrogenase | chr5:26034515-26035922 REVERSEmoderately similar to ( 299) loc_os09g20440 12009.m05251 protein succinate dehydrogenase and fumarate reductase iron-sulfur protein, expressedsdhB FrdB PRK12575 PRK12577 PRK12385 PRK12576 PRK06259 sdhB PRK12386 PGSC0003DMT400086943'	T
'8.1.7'	'TCA / org. transformation.TCA.succinate dehydrogenase'	'PGSC0003DMG400014901'	'Succinate dehydrogenase | nearly identical (1146) AT5G66760 | Symbols: SDH1-1 | SDH1-1; ATP binding / succinate dehydrogenase | chr5:26653776-26657224 FORWARDnearly identical (1129) DHSA_ORYSA Succinate dehydrogenase [ubiquinone] flavoprotein subunit, mitochondrial precursor (EC 1.3.5.1) (FP) (Flavoprotein subunit of complex II) - Oryza sativa (Rice)nearly identical (1129) loc_os07g04240 12007.m…	T
'8.1.7'	'TCA / org. transformation.TCA.succinate dehydrogenase'	'PGSC0003DMG402008334'	'Succinate dehydrogenase subunit 3 | very weakly similar to (85.9) AT5G09600 | Symbols: SDH3-1 | SDH3-1; succinate dehydrogenase | chr5:2979777-2980527 FORWARD PGSC0003DMT400021489'	T
'8.1.7'	'TCA / org. transformation.TCA.succinate dehydrogenase'	'PGSC0003DMG400012624'	'Mitochondrial succinate dehydrogenase iron sulfur subunit | moderately similar to ( 448) AT5G40650 | Symbols: SDH2-2 | SDH2-2; electron carrier/ succinate dehydrogenase | chr5:16281462-16283296 FORWARDmoderately similar to ( 388) loc_os08g02640 12008.m26820 protein succinate dehydrogenase iron-sulfur protein,mitochondrial precursor, putative, expressedsdhB FrdB PRK12575 PRK12577 PRK12576 PRK1238…	T
'8.1.7'	'TCA / org. transformation.TCA.succinate dehydrogenase'	'PGSC0003DMG400024973'	'Mitochondrial succinate dehydrogenase iron sulfur subunit | moderately similar to ( 209) AT5G40650 | Symbols: SDH2-2 | SDH2-2; electron carrier/ succinate dehydrogenase | chr5:16281462-16283296 FORWARDweakly similar to ( 187) loc_os08g02640 12008.m26820 protein succinate dehydrogenase iron-sulfur protein,mitochondrial precursor, putative, expressedsdhB FrdB PRK12575 PRK12577 PRK12576 PGSC0003DMT…	T
'8.1.7'	'TCA / org. transformation.TCA.succinate dehydrogenase'	'PGSC0003DMG400020612'	'Succinate dehydrogenase | moderately similar to ( 347) AT5G65165 | Symbols: SDH2-3 | SDH2-3; electron carrier/ succinate dehydrogenase | chr5:26034515-26035922 REVERSEmoderately similar to ( 286) loc_os09g20440 12009.m05251 protein succinate dehydrogenase and fumarate reductase iron-sulfur protein, expressedsdhB FrdB PRK12575 PRK12577 PRK12385 PRK12576 PRK06259 sdhB PRK12386 PGSC0003DMT400053128'	T
'8.1.8'	'TCA / org. transformation.TCA.fumarase'	''	''
'8.1.9'	'TCA / org. transformation.TCA.malate DH'	'PGSC0003DMG400019511'	'NAD-malate dehydrogenase | highly similar to ( 537) AT3G47520 | Symbols: MDH | MDH (MALATE DEHYDROGENASE); L-malate dehydrogenase/ binding / catalytic/ malate dehydrogenase/ oxidoreductase/ oxidoreductase, acting on the CH-OH group of donors, NAD or NADP as acceptor | chr3:17513657-17514868 FORWARDmoderately similar to ( 394) MDHG_ORYSA Malate dehydrogenase, glyoxysomal precursor (EC 1.1.1.37) -…	T
'8.1.9'	'TCA / org. transformation.TCA.malate DH'	'PGSC0003DMG400012395'	'Malate dehydrogenase | highly similar to ( 545) AT1G53240 | Symbols: | malate dehydrogenase (NAD), mitochondrial | chr1:19854966-19856802 REVERSEhighly similar to ( 533) MDHM_FRAAN Malate dehydrogenase, mitochondrial precursor (EC 1.1.1.37) - Fragaria ananassa (Strawberry)highly similar to ( 519) loc_os01g46070 12001.m10806 protein malate dehydrogenase, mitochondrial precursor, putative, express…	T
'8.1.9'	'TCA / org. transformation.TCA.malate DH'	'PGSC0003DMG402025430'	'Gene of unknown function | highly similar to ( 527) AT3G47520 | Symbols: MDH | MDH (MALATE DEHYDROGENASE); L-malate dehydrogenase/ binding / catalytic/ malate dehydrogenase/ oxidoreductase/ oxidoreductase, acting on the CH-OH group of donors, NAD or NADP as acceptor | chr3:17513657-17514868 FORWARDmoderately similar to ( 400) MDHG_ORYSA Malate dehydrogenase, glyoxysomal precursor (EC 1.1.1.37) -…	T
'8.1.9'	'TCA / org. transformation.TCA.malate DH'	'PGSC0003DMG400015379'	'Malate dehydrogenase | highly similar to ( 527) AT1G53240 | Symbols: | malate dehydrogenase (NAD), mitochondrial | chr1:19854966-19856802 REVERSEhighly similar to ( 525) MDHM_FRAAN Malate dehydrogenase, mitochondrial precursor (EC 1.1.1.37) - Fragaria ananassa (Strawberry)highly similar to ( 514) loc_os05g49880 12005.m27985 protein malate dehydrogenase, mitochondrial precursor, putative, express…	T
'8.1.9'	'TCA / org. transformation.TCA.malate DH'	'PGSC0003DMG400011570'	'NAD-malate dehydrogenase | highly similar to ( 527) AT3G47520 | Symbols: MDH | MDH (MALATE DEHYDROGENASE); L-malate dehydrogenase/ binding / catalytic/ malate dehydrogenase/ oxidoreductase/ oxidoreductase, acting on the CH-OH group of donors, NAD or NADP as acceptor | chr3:17513657-17514868 FORWARDmoderately similar to ( 400) MDHG_ORYSA Malate dehydrogenase, glyoxysomal precursor (EC 1.1.1.37) -…	T
'8.1.99'	'TCA / org. transformation.TCA.misc'	''	''
'8.1.1001'	'TCA / org. transformation.TCA'	''	''
'8.1.1002'	'TCA / org. transformation.TCA'	''	''
'8.1.1003'	'TCA / org. transformation.TCA'	''	''
'8.1.1004'	'TCA / org. transformation.TCA'	''	''
'8.1.1005'	'TCA / org. transformation.TCA'	''	''
'8.1.1006'	'TCA / org. transformation.TCA'	''	''
'8.1.1007'	'TCA / org. transformation.TCA'	''	''
'8.1.1008'	'TCA / org. transformation.TCA'	''	''
'8.2'	'TCA / org. transformation.other organic acid transformations'	''	''
'8.2.4'	'TCA / org. transformation.other organic acid transformaitons.IDH'	''	''
'8.2.9'	'TCA / org. transformation.other organic acid transformaitons.cyt MDH'	'PGSC0003DMG400026029'	'Malate dehydrogenase | moderately similar to ( 456) AT5G43330 | Symbols: | malate dehydrogenase, cytosolic, putative | chr5:17390552-17392449 FORWARDmoderately similar to ( 464) MDHC_MAIZE Malate dehydrogenase, cytoplasmic (EC 1.1.1.37) - Zea mays (Maize)moderately similar to ( 464) loc_os10g33800 12010.m21921 protein malate dehydrogenase, cytoplasmic, putative, expressedMDH_cytoplasmic_cytosoli…	T
'8.2.9'	'TCA / org. transformation.other organic acid transformaitons.cyt MDH'	'PGSC0003DMG400017170'	'Malate dehydrogenase | highly similar to ( 600) AT1G04410 | Symbols: | malate dehydrogenase, cytosolic, putative | chr1:1189418-1191267 REVERSEhighly similar to ( 601) MDHC_MEDSA Malate dehydrogenase, cytoplasmic (EC 1.1.1.37) - Medicago sativa (Alfalfa)highly similar to ( 600) loc_os10g33800 12010.m21921 protein malate dehydrogenase, cytoplasmic, putative, expressedMDH_cytoplasmic_cytosolic PRK…	T
'8.2.9'	'TCA / org. transformation.other organic acid transformaitons.cyt MDH'	'PGSC0003DMG400031063'	'Malate dehydrogenase | highly similar to ( 696) AT5G58330 | Symbols: | malate dehydrogenase (NADP), chloroplast, putative | chr5:23580010-23582287 REVERSEhighly similar to ( 749) MDHP_MEDSA Malate dehydrogenase [NADP], chloroplast precursor (EC 1.1.1.82) (NADP-MDH) - Medicago sativa (Alfalfa)highly similar to ( 699) loc_os08g44810 12008.m08453 protein malate dehydrogenase 1, chloroplast precurso…	T
'8.2.10'	'TCA / org. transformation.other organic acid transformaitons.malic'	'PGSC0003DMG400026456'	'Malic enzyme | highly similar to ( 982) AT1G79750 | Symbols: ATNADP-ME4 | ATNADP-ME4 (NADP-malic enzyme 4); malate dehydrogenase (oxaloacetate-decarboxylating) (NADP+)/ malic enzyme/ oxidoreductase, acting on NADH or NADPH, NAD or NADP as acceptor | chr1:30007655-30011179 REVERSEnearly identical (1019) MAOC_FLAPR NADP-dependent malic enzyme, chloroplast precursor (EC 1.1.1.40) (NADP-ME) - Flaver…	T
'8.2.10'	'TCA / org. transformation.other organic acid transformaitons.malic'	'PGSC0003DMG400030121'	'Malic enzyme | highly similar to ( 979) AT1G79750 | Symbols: ATNADP-ME4 | ATNADP-ME4 (NADP-malic enzyme 4); malate dehydrogenase (oxaloacetate-decarboxylating) (NADP+)/ malic enzyme/ oxidoreductase, acting on NADH or NADPH, NAD or NADP as acceptor | chr1:30007655-30011179 REVERSEnearly identical (1009) MAOX_VITVI NADP-dependent malic enzyme (EC 1.1.1.40) (NADP-ME) - Vitis vinifera (Grape)highly …	T
'8.2.10'	'TCA / org. transformation.other organic acid transformaitons.malic'	'PGSC0003DMG401000020'	'NAD-dependent malic enzyme 59 kDa isoform, mitochondrial | highly similar to ( 877) AT4G00570 | Symbols: | malate oxidoreductase, putative | chr4:242817-246522 REVERSEnearly identical (1080) MAON_SOLTU NAD-dependent malic enzyme 59 kDa isoform, mitochondrial precursor (EC 1.1.1.39) (NAD-ME) - Solanum tuberosum (Potato)highly similar to ( 822) loc_os10g35960 12010.m50425 protein NAD-dependent mal…	T
'8.2.10'	'TCA / org. transformation.other organic acid transformaitons.malic'	'PGSC0003DMG400000360'	'Malic enzyme | highly similar to ( 907) AT5G25880 | Symbols: ATNADP-ME3 | ATNADP-ME3 (NADP-malic enzyme 3); malate dehydrogenase (oxaloacetate-decarboxylating) (NADP+)/ malic enzyme/ oxidoreductase, acting on NADH or NADPH, NAD or NADP as acceptor | chr5:9024549-9028260 FORWARDhighly similar to ( 956) MAOX_VITVI NADP-dependent malic enzyme (EC 1.1.1.40) (NADP-ME) - Vitis vinifera (Grape)highly s…	T
'8.2.10'	'TCA / org. transformation.other organic acid transformaitons.malic'	'PGSC0003DMG400033874'	'Malic enzyme | highly similar to ( 939) AT5G25880 | Symbols: ATNADP-ME3 | ATNADP-ME3 (NADP-malic enzyme 3); malate dehydrogenase (oxaloacetate-decarboxylating) (NADP+)/ malic enzyme/ oxidoreductase, acting on NADH or NADPH, NAD or NADP as acceptor | chr5:9024549-9028260 FORWARDhighly similar to ( 968) MAOX_VITVI NADP-dependent malic enzyme (EC 1.1.1.40) (NADP-ME) - Vitis vinifera (Grape)highly s…	T
'8.2.10'	'TCA / org. transformation.other organic acid transformaitons.malic'	'PGSC0003DMG400002612'	'Malic enzyme | highly similar to ( 930) AT1G79750 | Symbols: ATNADP-ME4 | ATNADP-ME4 (NADP-malic enzyme 4); malate dehydrogenase (oxaloacetate-decarboxylating) (NADP+)/ malic enzyme/ oxidoreductase, acting on NADH or NADPH, NAD or NADP as acceptor | chr1:30007655-30011179 REVERSEhighly similar to ( 990) MAOC_FLAPR NADP-dependent malic enzyme, chloroplast precursor (EC 1.1.1.40) (NADP-ME) - Flave…	T
'8.2.10'	'TCA / org. transformation.other organic acid transformaitons.malic'	'PGSC0003DMG400017014'	'Malic enzyme | moderately similar to ( 260) AT2G19900 | Symbols: ATNADP-ME1 | ATNADP-ME1 (NADP-malic enzyme 1); malate dehydrogenase (oxaloacetate-decarboxylating) (NADP+)/ malic enzyme/ oxidoreductase, acting on NADH or NADPH, NAD or NADP as acceptor | chr2:8592106-8595403 REVERSEmoderately similar to ( 257) MAOX_VITVI NADP-dependent malic enzyme (EC 1.1.1.40) (NADP-ME) - Vitis vinifera (Grape)…	T
'8.2.11'	'TCA / org. transformation.other organic acid transformaitons.atp-citrate lyase'	'PGSC0003DMG400013485'	'ATP-citrate synthase | highly similar to ( 751) AT1G60810 | Symbols: ACLA-2 | ACLA-2; ATP citrate synthase | chr1:22388691-22390993 REVERSEhighly similar to ( 717) loc_os12g37870 12012.m07573 protein ATP-citrate synthase, putative, expressedSucC sucC PGSC0003DMT400035064'	T
'8.2.11'	'TCA / org. transformation.other organic acid transformaitons.atp-citrate lyase'	'PGSC0003DMG400025587'	'ATP-citrate synthase | highly similar to ( 757) AT1G60810 | Symbols: ACLA-2 | ACLA-2; ATP citrate synthase | chr1:22388691-22390993 REVERSEhighly similar to ( 722) loc_os11g47330 12011.m28910 protein ATP-citrate synthase, putative, expressedSucC sucC PGSC0003DMT400065743'	T
'8.2.11'	'TCA / org. transformation.other organic acid transformaitons.atp-citrate lyase'	'PGSC0003DMG400027212'	'ATP:citrate lyase | highly similar to ( 579) AT3G06650 | Symbols: ACLB-1 | ACLB-1; ATP citrate synthase | chr3:2079247-2082633 REVERSEhighly similar to ( 580) loc_os01g19450 12001.m42644 protein ATP-citrate synthase subunit 1, putative, expressedGltA PRK06224 PGSC0003DMT400069976'	T
'8.2.11'	'TCA / org. transformation.other organic acid transformaitons.atp-citrate lyase'	'PGSC0003DMG403018293'	'ATP-citrate synthase | highly similar to ( 772) AT1G09430 | Symbols: ACLA-3 | ACLA-3; ATP citrate synthase | chr1:3042135-3044978 FORWARDhighly similar to ( 771) loc_os11g47330 12011.m28910 protein ATP-citrate synthase, putative, expressedSucC sucC PGSC0003DMT400047154'	T
'8.2.11'	'TCA / org. transformation.other organic acid transformaitons.atp-citrate lyase'	'PGSC0003DMG400029179'	'Gene of unknown function | highly similar to ( 703) AT1G60810 | Symbols: ACLA-2 | ACLA-2; ATP citrate synthase | chr1:22388691-22390993 REVERSEhighly similar to ( 666) loc_os12g37870 12012.m07573 protein ATP-citrate synthase, putative, expressedSucC sucC PGSC0003DMT400075021'	T
'8.2.11'	'TCA / org. transformation.other organic acid transformaitons.atp-citrate lyase'	'PGSC0003DMG400004696'	'ATP:citrate lyase | nearly identical (1119) AT5G49460 | Symbols: ACLB-2 | ACLB-2 (ATP CITRATE LYASE SUBUNIT B 2); ATP citrate synthase | chr5:20055048-20058195 FORWARDvery weakly similar to ( 100) SUCA_ORYSA Probable succinyl-CoA ligase [GDP-forming] subunit alpha, mitochondrial precursor (EC 6.2.1.4) (Succinyl-CoA synthetase subunit alpha) (SCS-alpha) - Oryza sativa (Rice)nearly identical (1125…	T
'8.2.11'	'TCA / org. transformation.other organic acid transformaitons.atp-citrate lyase'	'PGSC0003DMG400024016'	'ATP:citrate lyase | nearly identical (1116) AT5G49460 | Symbols: ACLB-2 | ACLB-2 (ATP CITRATE LYASE SUBUNIT B 2); ATP citrate synthase | chr5:20055048-20058195 FORWARDvery weakly similar to (98.6) SUCA_ORYSA Probable succinyl-CoA ligase [GDP-forming] subunit alpha, mitochondrial precursor (EC 6.2.1.4) (Succinyl-CoA synthetase subunit alpha) (SCS-alpha) - Oryza sativa (Rice)nearly identical (1125…	T
'8.2.99'	'TCA / org. transformation.other organic acid transformaitons.misc'	'PGSC0003DMG400022885'	'Aldehyde dehydrogenase family 7 member A1 | highly similar to ( 795) AT1G54100 | Symbols: ALDH7B4 | ALDH7B4 (Aldehyde Dehydrogenase 7B4); 3-chloroallyl aldehyde dehydrogenase/ oxidoreductase | chr1:20195435-20198853 REVERSEhighly similar to ( 783) AL7A1_MALDO Aldehyde dehydrogenase family 7 member A1 (EC 1.2.1.3) (Antiquitin-1) (Matured fruit 60 kDa protein) (MF-60) - Malus domestica (Apple) (Ma…	T
'8.2.99'	'TCA / org. transformation.other organic acid transformaitons.misc'	'PGSC0003DMG400017144'	'Succinic semialdehyde dehydrogenase | highly similar to ( 763) AT1G79440 | Symbols: ALDH5F1, SSADH1, SSADH | ALDH5F1; 3-chloroallyl aldehyde dehydrogenase/ NAD or NADH binding / succinate-semialdehyde dehydrogenase | chr1:29882525-29887275 REVERSEmoderately similar to ( 338) BADH_ORYSA Betaine-aldehyde dehydrogenase (EC 1.2.1.8) (BADH) - Oryza sativa (Rice)highly similar to ( 733) loc_os02g07760…	T
'8.2.1001'	'TCA / org. transformation. Various'	''	''
'8.2.1002'	'TCA / org. transformation. Various'	''	''
'8.2.1003'	'TCA / org. transformation. Various'	''	''
'8.2.1004'	'TCA / org. transformation. Various'	''	''
'8.2.1005'	'TCA / org. transformation. Various'	''	''
'8.3'	'TCA / org. transformation.carbonic anhydrases'	'PGSC0003DMG400006956'	'Carbonic anhydrase | moderately similar to ( 219) AT3G01500 | Symbols: CA1 | CA1 (CARBONIC ANHYDRASE 1); carbonate dehydratase/ zinc ion binding | chr3:195173-197873 REVERSEmoderately similar to ( 223) CAHC_TOBAC Carbonic anhydrase, chloroplast precursor (EC 4.2.1.1) (Carbonate dehydratase) - Nicotiana tabacum (Common tobacco)weakly similar to ( 162) loc_os01g45274 12001.m150428 protein carbonic…	T
'8.3'	'TCA / org. transformation.carbonic anhydrases'	'PGSC0003DMG400008827'	'Carbonic anhydrase | moderately similar to ( 313) AT4G33580 | Symbols: ATBCA5, BCA5 | carbonic anhydrase family protein / carbonate dehydratase family protein | chr4:16139406-16141363 FORWARDmoderately similar to ( 213) CAHC_SPIOL Carbonic anhydrase, chloroplast precursor (EC 4.2.1.1) (Carbonate dehydratase) - Spinacia oleracea (Spinach)moderately similar to ( 298) loc_os09g28910 12009.m22242 pr…	T
'8.3'	'TCA / org. transformation.carbonic anhydrases'	'PGSC0003DMG400030984'	'Carbonic anhydrase | moderately similar to ( 350) AT1G70410 | Symbols: ATBCA4, BCA4 | carbonic anhydrase, putative / carbonate dehydratase, putative | chr1:26534167-26537457 REVERSEmoderately similar to ( 365) CAHC_TOBAC Carbonic anhydrase, chloroplast precursor (EC 4.2.1.1) (Carbonate dehydratase) - Nicotiana tabacum (Common tobacco)moderately similar to ( 230) loc_os01g45274 12001.m150428 prot…	T
'8.3'	'TCA / org. transformation.carbonic anhydrases'	'PGSC0003DMG400008954'	'Carbonic anhydrase family protein | moderately similar to ( 244) AT3G52720 | Symbols: ATACA1, ACA1 | ACA1 (ALPHA CARBONIC ANHYDRASE 1); carbonate dehydratase/ zinc ion binding | chr3:19539617-19541116 REVERSEmoderately similar to ( 247) loc_os02g33030 12002.m08396 protein carbonic anhydrase precursor, putative, expressedalpha_CA_prokaryotic_like alpha_CA Cah Carb_anhydrase alpha_CA_I_II_III_XIII…	T
'8.3'	'TCA / org. transformation.carbonic anhydrases'	'PGSC0003DMG400008094'	'Carbonic anhydrase | moderately similar to ( 335) AT1G08080 | Symbols: ATACA7, ACA7 | ACA7 (ALPHA CARBONIC ANHYDRASE 7); carbonate dehydratase/ zinc ion binding | chr1:2517022-2518546 REVERSEmoderately similar to ( 288) loc_os08g36630 12008.m07651 protein carbonic anhydrase precursor, putative, expressedalpha_CA_prokaryotic_like alpha_CA Cah Carb_anhydrase alpha_CA_I_II_III_XIII alpha_CARP_X_XI_…	T
'8.3'	'TCA / org. transformation.carbonic anhydrases'	'PGSC0003DMG400024315'	'Nectarin-2 | weakly similar to ( 123) AT1G08080 | Symbols: ATACA7, ACA7 | ACA7 (ALPHA CARBONIC ANHYDRASE 7); carbonate dehydratase/ zinc ion binding | chr1:2517022-2518546 REVERSEweakly similar to ( 115) loc_os08g36630 12008.m07651 protein carbonic anhydrase precursor, putative, expressedalpha_CA_prokaryotic_like alpha_CA Cah PGSC0003DMT400062473'	T
'8.3'	'TCA / org. transformation.carbonic anhydrases'	'PGSC0003DMG400037605'	'Carbonic anhydrase | moderately similar to ( 231) AT1G08080 | Symbols: ATACA7, ACA7 | ACA7 (ALPHA CARBONIC ANHYDRASE 7); carbonate dehydratase/ zinc ion binding | chr1:2517022-2518546 REVERSEmoderately similar to ( 224) loc_os08g36630 12008.m07651 protein carbonic anhydrase precursor, putative, expressedalpha_CA_prokaryotic_like alpha_CA Cah alpha_CA_IV_XV_like Carb_anhydrase alpha_CA_VI_IX_XII_…	T
'8.3'	'TCA / org. transformation.carbonic anhydrases'	'PGSC0003DMG400006957'	'Carbonic anhydrase | very weakly similar to (92.4) CAHC_TOBAC Carbonic anhydrase, chloroplast precursor (EC 4.2.1.1) (Carbonate dehydratase) - Nicotiana tabacum (Common tobacco) PGSC0003DMT400017917'	T
'8.3'	'TCA / org. transformation.carbonic anhydrases'	'PGSC0003DMG400008170'	'Eukaryotic-type carbonic anhydrase family protein | moderately similar to ( 271) AT4G20990 | Symbols: ATACA4, ACA4 | ACA4 (ALPHA CARBONIC ANHYDRASE 4); carbonate dehydratase/ zinc ion binding | chr4:11219772-11221126 FORWARDvery weakly similar to (80.1) CAH2_CHLRE Carbonic anhydrase 2 precursor (EC 4.2.1.1) (Carbonate dehydratase 2) (CA2) [Contains: Carbonic anhydrase 2 large chain; Carbonic anh…	T
'8.3'	'TCA / org. transformation.carbonic anhydrases'	'PGSC0003DMG400000493'	'Carbonic anhydrase | moderately similar to ( 395) AT3G01500 | Symbols: CA1 | CA1 (CARBONIC ANHYDRASE 1); carbonate dehydratase/ zinc ion binding | chr3:195173-197873 REVERSEhighly similar to ( 507) CAHC_TOBAC Carbonic anhydrase, chloroplast precursor (EC 4.2.1.1) (Carbonate dehydratase) - Nicotiana tabacum (Common tobacco)moderately similar to ( 233) loc_os01g45274 12001.m150428 protein carbonic…	T
'9'	'mitochondrial electron transport / ATP synthesis'	''	''
'9.1'	'mitochondrial electron transport / ATP synthesis.NADH-DH'	''	''
'9.1.1'	'mitochondrial electron transport / ATP synthesis.NADH-DH.complex I'	'PGSC0003DMG400021855'	'PHB2 | moderately similar to ( 426) AT1G03860 | Symbols: ATPHB2 | ATPHB2 (PROHIBITIN 2) | chr1:979611-981157 REVERSEmoderately similar to ( 410) loc_os03g62490 12003.m11125 protein mitochondrial prohibitin complex protein 2, putative, expressedBand_7_prohibitin PHB Band_7 HflC PGSC0003DMT400056251'	T
'9.1.1'	'mitochondrial electron transport / ATP synthesis.NADH-DH.complex I'	'PGSC0003DMG400013746'	'PHB2 | moderately similar to ( 419) AT2G20530 | Symbols: ATPHB6 | ATPHB6 (PROHIBITIN 6) | chr2:8842300-8843787 FORWARDmoderately similar to ( 411) loc_os03g62490 12003.m11125 protein mitochondrial prohibitin complex protein 2, putative, expressedBand_7_prohibitin PHB Band_7 HflC PGSC0003DMT400035734'	T
'9.1.1.5'	'mitochondrial electron transport / ATP synthesis.NADH-DH.complex I.carbonic anhydrase'	'PGSC0003DMG400003515'	'Protein yrdA | moderately similar to ( 430) AT1G19580 | Symbols: GAMMA CA1 | GAMMA CA1 (GAMMA CARBONIC ANHYDRASE 1); carbonate dehydratase | chr1:6774937-6777092 FORWARDmoderately similar to ( 392) loc_os01g18070 12001.m08349 protein transcription factor APFI, putative, expressedPaaY PGSC0003DMT400009047'	T
'9.1.1.5'	'mitochondrial electron transport / ATP synthesis.NADH-DH.complex I.carbonic anhydrase'	'PGSC0003DMG400003692'	'Protein yrdA | moderately similar to ( 446) AT1G47260 | Symbols: APFI, GAMMA CA2 | GAMMA CA2 (GAMMA CARBONIC ANHYDRASE 2); carbonate dehydratase | chr1:17321384-17323347 REVERSEmoderately similar to ( 437) loc_os12g07220 12012.m04711 protein protein yrdA, putative, expressedPaaY PGSC0003DMT400009474'	T
'9.1.1.5'	'mitochondrial electron transport / ATP synthesis.NADH-DH.complex I.carbonic anhydrase'	'PGSC0003DMG400015489'	'Transcription factor APFI | moderately similar to ( 464) AT1G19580 | Symbols: GAMMA CA1 | GAMMA CA1 (GAMMA CARBONIC ANHYDRASE 1); carbonate dehydratase | chr1:6774937-6777092 FORWARDmoderately similar to ( 432) loc_os01g18070 12001.m08349 protein transcription factor APFI, putative, expressedPaaY PGSC0003DMT400040041'	T
'9.1.1.5'	'mitochondrial electron transport / ATP synthesis.NADH-DH.complex I.carbonic anhydrase'	'PGSC0003DMG402015205'	'Protein yrdA | moderately similar to ( 380) AT3G48680 | Symbols: GAMMA CAL2 | GAMMA CAL2 (GAMMA CARBONIC ANHYDRASE-LIKE 2); transferase | chr3:18035107-18036773 FORWARDmoderately similar to ( 372) loc_os02g30460 12002.m08189 protein mitochondrial NADH ubiquinone oxidoreductase 29 kDa subunit, putative, expressedPaaY PGSC0003DMT400039315'	T
'9.1.2'	'mitochondrial electron transport / ATP synthesis.NADH-DH.localisation not clear'	'PGSC0003DMG400000726'	'NADH:ubiquinone oxidoreductase | moderately similar to ( 344) AT1G79010 | Symbols: | NADH-ubiquinone oxidoreductase 23 kDa subunit, mitochondrial (TYKY) | chr1:29725138-29726933 REVERSEmoderately similar to ( 382) NDUS8_SOLTU NADH dehydrogenase [ubiquinone] iron-sulfur protein 8, mitochondrial precursor (EC 1.6.5.3) (EC 1.6.99.3) (NADH-ubiquinone oxidoreductase 23 kDa subunit) (Complex I-23kD) (…	T
'9.1.2'	'mitochondrial electron transport / ATP synthesis.NADH-DH.localisation not clear'	'PGSC0003DMG400021388'	'NADH dehydrogenase | moderately similar to ( 362) AT2G07689 | Symbols: | NADH-ubiquinone oxidoreductase, putative | chr2:3336109-3336753 FORWARDmoderately similar to ( 318) NU2M_OENBE NADH-ubiquinone oxidoreductase chain 2 (EC 1.6.5.3) (NADH dehydrogenase subunit 2) - Oenothera bertiana (Bertero's evening primrose)very weakly similar to (95.5) loc_osp1g01060 11562.m00096 protein NADH dehydrogena…	T
'9.1.2'	'mitochondrial electron transport / ATP synthesis.NADH-DH.localisation not clear'	'PGSC0003DMG400033912'	'NADH dehydrogenase [ubiquinone] iron-sulfur protein 8, mitochondrial | moderately similar to ( 346) AT1G79010 | Symbols: | NADH-ubiquinone oxidoreductase 23 kDa subunit, mitochondrial (TYKY) | chr1:29725138-29726933 REVERSEmoderately similar to ( 420) NDUS8_SOLTU NADH dehydrogenase [ubiquinone] iron-sulfur protein 8, mitochondrial precursor (EC 1.6.5.3) (EC 1.6.99.3) (NADH-ubiquinone oxidoreduct…	T
'9.1.2'	'mitochondrial electron transport / ATP synthesis.NADH-DH.localisation not clear'	'PGSC0003DMG400028681'	'NADH-ubiquinone oxidoreductase | weakly similar to ( 133) AT2G47690 | Symbols: | NADH-ubiquinone oxidoreductase-related | chr2:19551263-19551991 FORWARDweakly similar to ( 119) loc_os08g44250 12008.m08398 protein fb14, putative, expressed PGSC0003DMT400073819'	T
'9.1.2'	'mitochondrial electron transport / ATP synthesis.NADH-DH.localisation not clear'	'PGSC0003DMG400012496'	'NADH-ubiquinone oxidoreductase 19 kDa subunit | very weakly similar to (85.5) AT3G06310 | Symbols: | NADH-ubiquinone oxidoreductase 19 kDa subunit (NDUFA8) family protein | chr3:1913926-1914174 REVERSEvery weakly similar to (85.5) loc_os03g18420 12003.m07265 protein NADH-ubiquinone oxidoreductase 19 kDa subunit, putative, expressed PGSC0003DMT400032530'	T
'9.1.2'	'mitochondrial electron transport / ATP synthesis.NADH-DH.localisation not clear'	'PGSC0003DMG402006199'	'Conserved gene of unknown function | highly similar to ( 548) AT4G38640 | Symbols: | choline transporter-related | chr4:18059884-18062091 REVERSEDUF580 PGSC0003DMT400015868'	T
'9.1.2'	'mitochondrial electron transport / ATP synthesis.NADH-DH.localisation not clear'	'PGSC0003DMG400030398'	'NADH dehydrogenase | weakly similar to ( 124) AT5G47890 | Symbols: | NADH-ubiquinone oxidoreductase B8 subunit, putative | chr5:19388806-19390409 FORWARDweakly similar to ( 129) loc_os04g24520 12004.m07583 protein NADH-ubiquinone oxidoreductase 10.5 kDa subunit, putative, expressed PGSC0003DMT400078153'	T
'9.1.2'	'mitochondrial electron transport / ATP synthesis.NADH-DH.localisation not clear'	'PGSC0003DMG400019303'	'NADH-ubiquinone oxidoreductase 24 kDa subunit, mitochondrial | moderately similar to ( 441) AT4G02580 | Symbols: | NADH-ubiquinone oxidoreductase 24 kDa subunit, putative | chr4:1134586-1136906 FORWARDmoderately similar to ( 408) loc_os05g43360 12005.m08464 protein NADH-ubiquinone oxidoreductase 24 kDa subunit, mitochondrial precursor, putative, expressedComplex1_24kDa PRK07539 NuoE PRK12373 TRX…	T
'9.1.2'	'mitochondrial electron transport / ATP synthesis.NADH-DH.localisation not clear'	'PGSC0003DMG400001214'	'NADH-ubiquinone oxidoreductase chain 2 | weakly similar to ( 119) NU2M_BETVU NADH-ubiquinone oxidoreductase chain 2 (EC 1.6.5.3) (NADH dehydrogenase subunit 2) - Beta vulgaris (Sugar beet) PGSC0003DMT400003063'	T
'9.1.2'	'mitochondrial electron transport / ATP synthesis.NADH-DH.localisation not clear'	'PGSC0003DMG400001577'	'Zinc finger protein | moderately similar to ( 350) AT3G51390 | Symbols: | zinc finger (DHHC type) family protein | chr3:19075718-19077966 FORWARDmoderately similar to ( 276) loc_os12g29560 12012.m06770 protein metal ion binding protein, putative, expressedCOG5273 PGSC0003DMT400004001'	T
'9.1.2'	'mitochondrial electron transport / ATP synthesis.NADH-DH.localisation not clear'	'PGSC0003DMG400001292'	'NADH dehydrogenase | highly similar to ( 867) AT5G08530 | Symbols: CI51 | CI51 (51 kDa subunit of complex I); 4 iron, 4 sulfur cluster binding / FMN binding / NAD or NADH binding / NADH dehydrogenase (ubiquinone)/ oxidoreductase, acting on NADH or NADPH | chr5:2759848-2761726 REVERSEhighly similar to ( 838) loc_os07g45090 12007.m079768 protein NADH-ubiquinone oxidoreductase 51 kDa subunit, mitoc…	T
'9.1.2'	'mitochondrial electron transport / ATP synthesis.NADH-DH.localisation not clear'	'PGSC0003DMG400020882'	'Gene of unknown function | weakly similar to ( 118) ATMG00070 | Symbols: NAD9 | NADH dehydrogenase subunit 9 | chrM:23663-24235 REVERSEweakly similar to ( 116) NDUS3_SOLTU NADH-ubiquinone oxidoreductase 27 kDa subunit (EC 1.6.5.3) (EC 1.6.99.3) (Complex I-27kD) (CI-27kD) (NADH dehydrogenase subunit 9) - Solanum tuberosum (Potato)weakly similar to ( 104) loc_osm1g00590 11706.m00051 protein NADH d…	T
'9.1.2'	'mitochondrial electron transport / ATP synthesis.NADH-DH.localisation not clear'	'PGSC0003DMG400022739'	'NADH-ubiquinone oxidoreductase 19 kDa subunit | weakly similar to ( 156) AT3G06310 | Symbols: | NADH-ubiquinone oxidoreductase 19 kDa subunit (NDUFA8) family protein | chr3:1913926-1914174 REVERSEweakly similar to ( 151) loc_os03g18420 12003.m07265 protein NADH-ubiquinone oxidoreductase 19 kDa subunit, putative, expressed PGSC0003DMT400058536'	T
'9.1.2'	'mitochondrial electron transport / ATP synthesis.NADH-DH.localisation not clear'	'PGSC0003DMG400016461'	'Derlin-2 | moderately similar to ( 392) AT4G21810 | Symbols: DER2.1 | DER2.1 (DERLIN-2.1) | chr4:11575345-11577003 REVERSEmoderately similar to ( 380) DERL2_ORYSA Derlin-2 (OsDerlin 2-1) - Oryza sativa (Rice)moderately similar to ( 380) loc_os03g63520 12003.m11220 protein derlin-2, putative, expressedDER1 COG5291 PGSC0003DMT400042449'	T
'9.1.2'	'mitochondrial electron transport / ATP synthesis.NADH-DH.localisation not clear'	'PGSC0003DMG400023110'	'NADH-ubiquinone oxidoreductase 12 kDa subunit, mitochondrial | weakly similar to ( 164) AT1G49140 | Symbols: | NADH-ubiquinone oxidoreductase-related | chr1:18177696-18178269 REVERSEweakly similar to ( 155) loc_os10g42540 12010.m07007 protein expressed protein PGSC0003DMT400059484'	T
'9.1.2'	'mitochondrial electron transport / ATP synthesis.NADH-DH.localisation not clear'	'PGSC0003DMG400015529'	'NADH dehydrogenase | weakly similar to ( 128) AT5G47890 | Symbols: | NADH-ubiquinone oxidoreductase B8 subunit, putative | chr5:19388806-19390409 FORWARDweakly similar to ( 127) loc_os04g24520 12004.m07583 protein NADH-ubiquinone oxidoreductase 10.5 kDa subunit, putative, expressed PGSC0003DMT400040137'	T
'9.1.2'	'mitochondrial electron transport / ATP synthesis.NADH-DH.localisation not clear'	'PGSC0003DMG401022215'	'NADH:ubiquinone oxidoreductase family protein | moderately similar to ( 202) AT4G26965 | Symbols: | NADH:ubiquinone oxidoreductase family protein | chr4:13539832-13542041 FORWARDweakly similar to ( 173) loc_os09g32430 12009.m06331 protein oxidoreductase, putative, expressed PGSC0003DMT400057190'	T
'9.1.2'	'mitochondrial electron transport / ATP synthesis.NADH-DH.localisation not clear'	'PGSC0003DMG400013309'	'NADH-ubiquinone oxidoreductase 75 kDa subunit, mitochondrial | nearly identical (1151) AT5G37510 | Symbols: EMB1467 | EMB1467 (embryo defective 1467); NADH dehydrogenase (ubiquinone)/ NADH dehydrogenase/ electron carrier/ iron-sulfur cluster binding / oxidoreductase/ oxidoreductase, acting on NADH or NADPH | chr5:14897490-14900447 FORWARDnearly identical (1366) NDUS1_SOLTU NADH-ubiquinone oxidor…	T
'9.1.2'	'mitochondrial electron transport / ATP synthesis.NADH-DH.localisation not clear'	'PGSC0003DMG400020931'	'NADH-ubiquinone oxidoreductase chain 2 | weakly similar to ( 119) NU2M_BETVU NADH-ubiquinone oxidoreductase chain 2 (EC 1.6.5.3) (NADH dehydrogenase subunit 2) - Beta vulgaris (Sugar beet) PGSC0003DMT400053949'	T
'9.1.2'	'mitochondrial electron transport / ATP synthesis.NADH-DH.localisation not clear'	'PGSC0003DMG402000567'	'NADH dehydrogenase [ubiquinone] 1 alpha subcomplex subunit 12 | moderately similar to ( 265) AT3G03100 | Symbols: | NADH:ubiquinone oxidoreductase family protein | chr3:705564-707578 REVERSEmoderately similar to ( 241) loc_os10g42840 12010.m21989 protein NADH-ubiquinone oxidoreductase subunit B17.2, putative, expressedNDUFA12 PGSC0003DMT400001528'	T
'9.1.2'	'mitochondrial electron transport / ATP synthesis.NADH-DH.localisation not clear'	'PGSC0003DMG400018984'	'NADH-ubiquinone oxidoreductase | weakly similar to ( 172) ATMG00070 | Symbols: NAD9 | NADH dehydrogenase subunit 9 | chrM:23663-24235 REVERSEweakly similar to ( 164) NDUS3_SOLTU NADH-ubiquinone oxidoreductase 27 kDa subunit (EC 1.6.5.3) (EC 1.6.99.3) (Complex I-27kD) (CI-27kD) (NADH dehydrogenase subunit 9) - Solanum tuberosum (Potato)weakly similar to ( 164) loc_osm1g00590 11706.m00051 protein …	T
'9.1.2'	'mitochondrial electron transport / ATP synthesis.NADH-DH.localisation not clear'	'PGSC0003DMG400028905'	'NADH dehydrogenase | moderately similar to ( 235) AT5G52840 | Symbols: | NADH-ubiquinone oxidoreductase-related | chr5:21413718-21414794 FORWARDmoderately similar to ( 205) loc_os03g19890 12003.m07402 protein NADH-ubiquinone oxidoreductase 13 kDa-B subunit, putative, expressed PGSC0003DMT400074367'	T
'9.2'	'mitochondrial electron transport / ATP synthesis.NADH-DH.type II'	''	''
'9.2.1'	'mitochondrial electron transport / ATP synthesis.NADH-DH.type II.internal matrix'	'PGSC0003DMG400022368'	'Rotenone-insensitive NADH-ubiquinone oxidoreductase, mitochondrial | highly similar to ( 696) AT2G29990 | Symbols: NDA2 | NDA2 (ALTERNATIVE NAD(P)H DEHYDROGENASE 2); FAD binding / NADH dehydrogenase/ oxidoreductase | chr2:12793562-12795913 REVERSEhighly similar to ( 698) loc_os07g37730 12007.m08023 protein rotenone-insensitive NADH-ubiquinone oxidoreductase, mitochondrial precursor, putative, ex…	T
'9.2.1'	'mitochondrial electron transport / ATP synthesis.NADH-DH.type II.internal matrix'	'PGSC0003DMG400004168'	'Internal rotenone-insensitive NADH dehydrogenase | highly similar to ( 729) AT1G07180 | Symbols: ATNDI1, NDA1 | NDA1 (ALTERNATIVE NAD(P)H DEHYDROGENASE 1); NADH dehydrogenase | chr1:2204414-2206773 FORWARDhighly similar to ( 725) loc_os01g61410 12001.m43250 protein rotenone-insensitive NADH-ubiquinone oxidoreductase, mitochondrial precursor, putative, expressedNdh Pyr_redox_2 PGSC0003DMT40001067…	T
'9.2.2'	'mitochondrial electron transport / ATP synthesis.NADH-DH.type II.external'	'PGSC0003DMG400022405'	'NADH dehydrogenase | highly similar to ( 905) AT4G05020 | Symbols: NDB2 | NDB2 (NAD(P)H dehydrogenase B2); FAD binding / disulfide oxidoreductase/ oxidoreductase | chr4:2572752-2576222 FORWARDhighly similar to ( 815) loc_os05g26660 12005.m06958 protein expressed proteinNdh Pyr_redox_2 HcaD PRK06416 Lpd PRK09564 NirB PGSC0003DMT400057712'	T
'9.2.2'	'mitochondrial electron transport / ATP synthesis.NADH-DH.type II.external'	'PGSC0003DMG400018325'	'External rotenone-insensitive NADPH dehydrogenase | moderately similar to ( 465) AT4G28220 | Symbols: NDB1 | NDB1 (NAD(P)H dehydrogenase B1); NADH dehydrogenase/ disulfide oxidoreductase | chr4:13993078-13995651 FORWARDmoderately similar to ( 454) loc_os06g47000 12006.m71453 protein expressed protein PGSC0003DMT400047210'	T
'9.2.2'	'mitochondrial electron transport / ATP synthesis.NADH-DH.type II.external'	'PGSC0003DMG400021670'	'External rotenone-insensitive NADPH dehydrogenase | highly similar to ( 833) AT4G28220 | Symbols: NDB1 | NDB1 (NAD(P)H dehydrogenase B1); NADH dehydrogenase/ disulfide oxidoreductase | chr4:13993078-13995651 FORWARDhighly similar to ( 833) loc_os06g47000 12006.m71453 protein expressed proteinNdh Pyr_redox_2 HcaD PRK06416 Lpd PGSC0003DMT400055796'	T
'9.2.3'	'mitochondrial electron transport / ATP synthesis.NADH-DH.type II.mitochondrial'	'PGSC0003DMG400016687'	'NADH dehydrogenase | highly similar to ( 679) AT5G08740 | Symbols: NDC1 | NDC1 (NAD(P)H dehydrogenase C1); NADH dehydrogenase | chr5:2848752-2851323 REVERSEhighly similar to ( 629) loc_os06g11140 12006.m05831 protein NADH dehydrogenase, putative, expressedNdh Pyr_redox_2 HcaD PGSC0003DMT400043030'	T
'9.3'	'mitochondrial electron transport / ATP synthesis.electron transfer flavoprotein'	'PGSC0003DMG400014944'	'Electron transfer flavoprotein ubiquinone oxidoreductase | moderately similar to ( 291) AT2G43400 | Symbols: ETFQO | ETFQO (electron-transfer flavoprotein:ubiquinone oxidoreductase); catalytic/ electron carrier/ electron-transferring-flavoprotein dehydrogenase | chr2:18021304-18025041 FORWARDmoderately similar to ( 285) loc_os10g37210 12010.m21941 protein electron transfer flavoprotein-ubiquinon…	T
'9.3'	'mitochondrial electron transport / ATP synthesis.electron transfer flavoprotein'	'PGSC0003DMG400017180'	'Electron transfer flavoprotein beta-subunit | moderately similar to ( 378) AT5G43430 | Symbols: ETFBETA | ETFBETA; electron carrier | chr5:17453831-17455111 FORWARDmoderately similar to ( 344) loc_os04g10400 12004.m06292 protein electron transfer flavoprotein beta-subunit, putative, expressedFixA ETF_beta ETF ETF PGSC0003DMT400044233'	T
'9.3'	'mitochondrial electron transport / ATP synthesis.electron transfer flavoprotein'	'PGSC0003DMG400001100'	'Electron transport oxidoreductase | moderately similar to ( 431) AT1G50940 | Symbols: ETFALPHA | ETFALPHA (electron transfer flavoprotein alpha); FAD binding / electron carrier | chr1:18878038-18879939 REVERSEmoderately similar to ( 367) loc_os03g61920 12003.m11071 protein electron transfer flavoprotein alpha-subunit, mitochondrial precursor, putative, expressedFixB ETF_alpha ETF_alpha ETF PRK11…	T
'9.4'	'mitochondrial electron transport / ATP synthesis.alternative oxidase'	'PGSC0003DMG400007614'	'Alternative oxidase | moderately similar to ( 478) AT3G22370 | Symbols: AOX1A, ATAOX1A | AOX1A (ALTERNATIVE OXIDASE 1A); alternative oxidase | chr3:7906890-7908416 FORWARDhighly similar to ( 578) AOX1_TOBAC Alternative oxidase 1, mitochondrial precursor (EC 1.-.-.-) - Nicotiana tabacum (Common tobacco)moderately similar to ( 438) loc_os04g51150 12004.m10011 protein transposon protein, putative, …	T
'9.4'	'mitochondrial electron transport / ATP synthesis.alternative oxidase'	'PGSC0003DMG400012558'	'Alternative oxidase | moderately similar to ( 434) AT5G64210 | Symbols: AOX2 | AOX2; alternative oxidase | chr5:25683965-25685664 REVERSEmoderately similar to ( 441) AOX2_SOYBN Alternative oxidase 2, mitochondrial precursor (EC 1.-.-.-) - Glycine max (Soybean)moderately similar to ( 404) loc_os04g51150 12004.m10011 protein transposon protein, putative, unclassified, expressedAOX AOX PGSC0003DMT4…	T
'9.4'	'mitochondrial electron transport / ATP synthesis.alternative oxidase'	'PGSC0003DMG400007613'	'Alternative oxidase | moderately similar to ( 446) AT1G32350 | Symbols: AOX1D | AOX1D (alternative oxidase 1D); alternative oxidase | chr1:11667237-11668569 REVERSEmoderately similar to ( 431) AOX2_TOBAC Alternative oxidase 2, mitochondrial precursor (EC 1.-.-.-) - Nicotiana tabacum (Common tobacco)moderately similar to ( 414) loc_os04g51160 12004.m10012 protein transposon protein, putative, unc…	T
'9.4'	'mitochondrial electron transport / ATP synthesis.alternative oxidase'	'PGSC0003DMG400018484'	'Alternative oxidase | moderately similar to ( 388) AT3G22370 | Symbols: AOX1A, ATAOX1A | AOX1A (ALTERNATIVE OXIDASE 1A); alternative oxidase | chr3:7906890-7908416 FORWARDmoderately similar to ( 385) AOX2_TOBAC Alternative oxidase 2, mitochondrial precursor (EC 1.-.-.-) - Nicotiana tabacum (Common tobacco)moderately similar to ( 375) loc_os02g47200 12002.m09755 protein transposon protein, putati…	T
'9.5'	'mitochondrial electron transport / ATP synthesis.cytochrome c reductase'	'PGSC0003DMG400020649'	'Cytochrome b-c1 complex subunit 8 | very weakly similar to (99.8) AT5G05370 | Symbols: | ubiquinol-cytochrome C reductase complex ubiquinone-binding protein, putative / ubiquinol-cytochrome C reductase complex 8.2 kDa protein, putative | chr5:1590977-1591869 REVERSEweakly similar to ( 110) UCRQ_SOLTU Ubiquinol-cytochrome c reductase complex ubiquinone-binding protein QP-C (EC 1.10.2.2) (Ubiquino…	T
'9.5'	'mitochondrial electron transport / ATP synthesis.cytochrome c reductase'	'PGSC0003DMG400026342'	'Cytochrome b-c1 complex subunit 9 | very weakly similar to (95.1) AT3G52730 | Symbols: | ubiquinol-cytochrome C reductase UQCRX/QCR9-like family protein | chr3:19543146-19544167 REVERSEweakly similar to ( 120) UCR10_SOLTU Ubiquinol-cytochrome c reductase complex 8.0 kDa protein (EC 1.10.2.2) - Solanum tuberosum (Potato) PGSC0003DMT400067732'	T
'9.5'	'mitochondrial electron transport / ATP synthesis.cytochrome c reductase'	'PGSC0003DMG400029087'	'Cytochrome b-c1 complex subunit 7 | weakly similar to ( 170) AT5G25450 | Symbols: | ubiquinol-cytochrome C reductase complex 14 kDa protein, putative | chr5:8857036-8857849 FORWARDmoderately similar to ( 211) UCR6_SOLTU Ubiquinol-cytochrome c reductase complex 14 kDa protein (EC 1.10.2.2) (CR14) - Solanum tuberosum (Potato)weakly similar to ( 167) loc_os07g10500 12007.m05505 protein ubiquinol-cy…	T
'9.5'	'mitochondrial electron transport / ATP synthesis.cytochrome c reductase'	'PGSC0003DMG400030477'	'Cytochrome b-c1 complex subunit 8 | weakly similar to ( 115) AT5G05370 | Symbols: | ubiquinol-cytochrome C reductase complex ubiquinone-binding protein, putative / ubiquinol-cytochrome C reductase complex 8.2 kDa protein, putative | chr5:1590977-1591869 REVERSEweakly similar to ( 132) UCRQ_SOLTU Ubiquinol-cytochrome c reductase complex ubiquinone-binding protein QP-C (EC 1.10.2.2) (Ubiquinol-cyt…	T
'9.5'	'mitochondrial electron transport / ATP synthesis.cytochrome c reductase'	'PGSC0003DMG400005923'	'Ubiquinol-cytochrome C reductase | weakly similar to ( 103) AT3G52730 | Symbols: | ubiquinol-cytochrome C reductase UQCRX/QCR9-like family protein | chr3:19543146-19544167 REVERSEvery weakly similar to (99.0) UCR10_SOLTU Ubiquinol-cytochrome c reductase complex 8.0 kDa protein (EC 1.10.2.2) - Solanum tuberosum (Potato)weakly similar to ( 102) loc_os05g33210 12005.m83959 protein ubiquinol-cytochr…	T
'9.5'	'mitochondrial electron transport / ATP synthesis.cytochrome c reductase'	'PGSC0003DMG400011391'	'Cytochrome b-c1 complex subunit 6 | weakly similar to ( 102) AT1G15120 | Symbols: | ubiquinol-cytochrome C reductase complex 7.8 kDa protein, putative / mitochondrial hinge protein, putative | chr1:5202648-5203950 FORWARDweakly similar to ( 109) UCRH_SOLTU Ubiquinol-cytochrome c reductase complex 7.8 kDa protein (EC 1.10.2.2) (Mitochondrial hinge protein) (CR7) - Solanum tuberosum (Potato)very w…	T
'9.5'	'mitochondrial electron transport / ATP synthesis.cytochrome c reductase'	'PGSC0003DMG400015910'	'Ubiquinol-cytochrome c reductase iron-sulfur subunit | moderately similar to ( 396) AT5G13440 | Symbols: | ubiquinol-cytochrome C reductase iron-sulfur subunit, mitochondrial, putative / Rieske iron-sulfur protein, putative | chr5:4308431-4310022 REVERSEmoderately similar to ( 451) UCRI_SOLTU Ubiquinol-cytochrome c reductase iron-sulfur subunit, mitochondrial precursor (EC 1.10.2.2) (Rieske iron…	T
'9.6'	'mitochondrial electron transport / ATP synthesis.cytochrome c'	'PGSC0003DMG400024876'	'Cytochrome c | weakly similar to ( 195) AT4G10040 | Symbols: CYTC-2 | CYTC-2 (cytochrome c-2); electron carrier/ heme binding / iron ion binding | chr4:6277083-6278281 FORWARDmoderately similar to ( 206) CYC_SOLTU Cytochrome c - Solanum tuberosum (Potato)weakly similar to ( 200) loc_os05g34770 12005.m27830 protein cytochrome c, putative, expressedCOG3474 PGSC0003DMT400063997'	T
'9.6'	'mitochondrial electron transport / ATP synthesis.cytochrome c'	'PGSC0003DMG400025182'	'Cytochrome c biogenesis protein family | moderately similar to ( 295) AT1G49380 | Symbols: | cytochrome c biogenesis protein family | chr1:18276794-18279204 FORWARDmoderately similar to ( 254) loc_os03g55970 12003.m10507 protein expressed proteinResB ResB PGSC0003DMT400064854'	T
'9.6'	'mitochondrial electron transport / ATP synthesis.cytochrome c'	'PGSC0003DMG400016897'	'Cytochrome c maturation protein CcmFN | moderately similar to ( 350) ATMG00830 | Symbols: CCB382 | cytochrome c biogenesis orf382 | chrM:231894-233042 REVERSEmoderately similar to ( 472) CCBS_DAUCA Probable cytochrome c biosynthesis protein - Daucus carota (Carrot)moderately similar to ( 416) loc_osm1g00510 11706.m00044 protein Cytochrome c biogenesis Fn PGSC0003DMT400043522'	T
'9.6'	'mitochondrial electron transport / ATP synthesis.cytochrome c'	'PGSC0003DMG400028516'	'Cytochrome c1-1, heme protein, mitochondrial | moderately similar to ( 464) AT5G40810 | Symbols: | cytochrome c1, putative | chr5:16340670-16342327 FORWARDhighly similar to ( 615) CY11_SOLTU Cytochrome c1, heme protein, mitochondrial precursor (Clone PC13III) - Solanum tuberosum (Potato)moderately similar to ( 476) loc_os01g70960 12001.m43438 protein cytochrome c1, heme protein, mitochondrial pr…	T
'9.6'	'mitochondrial electron transport / ATP synthesis.cytochrome c'	'PGSC0003DMG400009816'	'Cytochrome c biogenesis protein CcmE family | moderately similar to ( 258) AT3G51790 | Symbols: ATG1 | ATG1 (ARABIDOPSIS TRANSMEMBRANE PROTEIN G1P-RELATED 1) | chr3:19209893-19210663 REVERSEmoderately similar to ( 236) loc_os10g39870 12010.m06758 protein ATG1, putative, expressedCcmE CcmE PGSC0003DMT400025427'	T
'9.6'	'mitochondrial electron transport / ATP synthesis.cytochrome c'	'PGSC0003DMG400037371'	'Cytochrome c biogenesis | moderately similar to ( 342) ATMG00180 | Symbols: CCB452 | cytochrome c biogenesis orf452 | chrM:51293-53611 REVERSEmoderately similar to ( 324) loc_osm1g00520 11706.m00045 protein Cytochrome c biogenesis Fc PGSC0003DMT400087800'	T
'9.6'	'mitochondrial electron transport / ATP synthesis.cytochrome c'	'PGSC0003DMG401002548'	'Cytochrome c-type biogenesis protein cycL | weakly similar to ( 200) AT1G15220 | Symbols: ATCCMH, CCMH | CCMH; oxidoreductase | chr1:5240471-5241117 REVERSEmoderately similar to ( 220) loc_os02g17520 12002.m06995 protein cytochrome c-type biogenesis protein cycL precursor, putative, expressedCcmH CcmH PGSC0003DMT400006537'	T
'9.6'	'mitochondrial electron transport / ATP synthesis.cytochrome c'	'PGSC0003DMG400023913'	'ATG1 | moderately similar to ( 261) AT3G51790 | Symbols: ATG1 | ATG1 (ARABIDOPSIS TRANSMEMBRANE PROTEIN G1P-RELATED 1) | chr3:19209893-19210663 REVERSEmoderately similar to ( 236) loc_os10g39870 12010.m06758 protein ATG1, putative, expressedCcmE CcmE PGSC0003DMT400061441'	T
'9.6'	'mitochondrial electron transport / ATP synthesis.cytochrome c'	'PGSC0003DMG400005550'	'Cytochrome c biogenesis protein family | highly similar to ( 745) AT1G49380 | Symbols: | cytochrome c biogenesis protein family | chr1:18276794-18279204 FORWARDhighly similar to ( 694) loc_os03g55970 12003.m10507 protein expressed proteinResB ResB PGSC0003DMT400014144'	T
'9.6'	'mitochondrial electron transport / ATP synthesis.cytochrome c'	'PGSC0003DMG400028642'	'Cytochrome c1-1, heme protein, mitochondrial | moderately similar to ( 468) AT5G40810 | Symbols: | cytochrome c1, putative | chr5:16340670-16342327 FORWARDhighly similar to ( 565) CY11_SOLTU Cytochrome c1, heme protein, mitochondrial precursor (Clone PC13III) - Solanum tuberosum (Potato)moderately similar to ( 473) loc_os01g70960 12001.m43438 protein cytochrome c1, heme protein, mitochondrial pr…	T
'9.6'	'mitochondrial electron transport / ATP synthesis.cytochrome c'	'PGSC0003DMG400001003'	'Cytochrome c | weakly similar to ( 192) AT4G10040 | Symbols: CYTC-2 | CYTC-2 (cytochrome c-2); electron carrier/ heme binding / iron ion binding | chr4:6277083-6278281 FORWARDweakly similar to ( 198) CYC_SOLTU Cytochrome c - Solanum tuberosum (Potato)weakly similar to ( 195) loc_os05g34770 12005.m27830 protein cytochrome c, putative, expressedCOG3474 PGSC0003DMT400002609'	T
'9.6'	'mitochondrial electron transport / ATP synthesis.cytochrome c'	'PGSC0003DMG400020224'	'Cytochrome C1 | moderately similar to ( 486) AT5G40810 | Symbols: | cytochrome c1, putative | chr5:16340670-16342327 FORWARDmoderately similar to ( 498) CY11_SOLTU Cytochrome c1, heme protein, mitochondrial precursor (Clone PC13III) - Solanum tuberosum (Potato)moderately similar to ( 474) loc_os05g23620 12005.m64225 protein cytochrome c1, heme protein, mitochondrial precursor, putative, expresse…	T
'9.7'	'mitochondrial electron transport / ATP synthesis.cytochrome c oxidase'	'PGSC0003DMG401031302'	'Cytochrome c oxidase subunit 2 | moderately similar to ( 232) ATMG00160 | Symbols: COX2 | cytochrome c oxidase subunit 2 | chrM:40502-42628 REVERSEmoderately similar to ( 240) COX2_SOYBN Cytochrome c oxidase subunit 2 (EC 1.9.3.1) (Cytochrome c oxidase polypeptide II) - Glycine max (Soybean)moderately similar to ( 221) loc_osm1g00330 11706.m00027 protein Cytochrome c oxidase subunit 2COX2 CyoA P…	T
'9.7'	'mitochondrial electron transport / ATP synthesis.cytochrome c oxidase'	'PGSC0003DMG402030815'	'Cytochrome C oxidase polypeptide vib | weakly similar to ( 138) AT4G28060 | Symbols: | cytochrome c oxidase subunit 6b, putative | chr4:13944018-13944709 REVERSEweakly similar to ( 133) loc_os07g42910 12007.m08520 protein cytochrome c oxidase subunit, putative, expressedCyt_c_Oxidase_VIb COX6B PGSC0003DMT400079179'	T
'9.7'	'mitochondrial electron transport / ATP synthesis.cytochrome c oxidase'	'PGSC0003DMG400028387'	'Integral membrane protein | moderately similar to ( 322) AT1G28140 | Symbols: | unknown protein | chr1:9833029-9834390 REVERSEmoderately similar to ( 277) loc_os03g63360 12003.m11203 protein integral membrane protein, putative, expressedCOG5413 PGSC0003DMT400072984'	T
'9.7'	'mitochondrial electron transport / ATP synthesis.cytochrome c oxidase'	'PGSC0003DMG400020613'	'Electron transport SCO1/SenC family protein | moderately similar to ( 253) AT4G39740 | Symbols: | electron transport SCO1/SenC family protein | chr4:18435586-18437095 REVERSEmoderately similar to ( 234) loc_os09g20430 12009.m22074 protein SCO1 protein homolog, mitochondrial precursor, putative, expressedSCO COG1999 SCO1-SenC PGSC0003DMT400053132'	T
'9.7'	'mitochondrial electron transport / ATP synthesis.cytochrome c oxidase'	'PGSC0003DMG400017823'	'PGPS/D8 | COX5C PGSC0003DMT400045949'	T
'9.7'	'mitochondrial electron transport / ATP synthesis.cytochrome c oxidase'	'PGSC0003DMG400018258'	'Conserved gene of unknown function | very weakly similar to (96.7) AT1G14450 | Symbols: | unknown protein | chr1:4947337-4947558 REVERSE PGSC0003DMT400047010'	T
'9.7'	'mitochondrial electron transport / ATP synthesis.cytochrome c oxidase'	'PGSC0003DMG400005839'	'Inner membrane protein | moderately similar to ( 347) AT5G62050 | Symbols: OXA1, ATOXA1, OXA1AT | OXA1; P-P-bond-hydrolysis-driven protein transmembrane transporter | chr5:24924062-24926758 REVERSEmoderately similar to ( 300) loc_os10g37690 12010.m06557 protein inner membrane protein OXA1, mitochondrial precursor, putative, expressedYidC PRK02944 60KD_IMP PRK01318 PRK00145 PRK01622 PGSC0003DMT40…	T
'9.7'	'mitochondrial electron transport / ATP synthesis.cytochrome c oxidase'	'PGSC0003DMG400030258'	'Cytochrome-c oxidase | very weakly similar to (93.2) AT4G37830 | Symbols: | cytochrome c oxidase-related | chr4:17787672-17788762 REVERSEvery weakly similar to (93.6) loc_os03g56190 12003.m10530 protein expressed protein PGSC0003DMT400077785'	T
'9.7'	'mitochondrial electron transport / ATP synthesis.cytochrome c oxidase'	'PGSC0003DMG402002538'	'Cytochrome c oxidase assembly protein COX19 | weakly similar to ( 139) AT1G66590 | Symbols: ATCOX19-1, COX19-1 | cox19 family protein | chr1:24841606-24842157 FORWARDweakly similar to ( 134) loc_os02g20940 12002.m100763 protein cytochrome c oxidase assembly protein COX19, putative, expressed PGSC0003DMT400006505'	T
'9.7'	'mitochondrial electron transport / ATP synthesis.cytochrome c oxidase'	'PGSC0003DMG400000480'	'Cytochrome c oxidase subunit 5C | PGSC0003DMT400001259'	T
'9.7'	'mitochondrial electron transport / ATP synthesis.cytochrome c oxidase'	'PGSC0003DMG400005757'	'Surfeit locus protein | moderately similar to ( 363) AT3G17910 | Symbols: SURF1 | SURF1 (SURFEIT 1) | chr3:6133581-6136053 FORWARDmoderately similar to ( 336) loc_os03g10360 12003.m06489 protein SURF1, putative, expressedCOG3346 SURF1 PGSC0003DMT400014771'	T
'9.7'	'mitochondrial electron transport / ATP synthesis.cytochrome c oxidase'	'PGSC0003DMG400028545'	'Cytochrome c oxidase family protein | weakly similar to ( 169) AT1G80230 | Symbols: | cytochrome c oxidase family protein | chr1:30169784-30170999 REVERSEweakly similar to ( 156) loc_os06g05080 12006.m05237 protein cytochrome c oxidase polypeptide Vb, mitochondrial precursor, putative, expressedCyt_c_Oxidase_Vb COX5B PGSC0003DMT400073483'	T
'9.7'	'mitochondrial electron transport / ATP synthesis.cytochrome c oxidase'	'PGSC0003DMG400026453'	'Cytochrome c oxidase assembly protein COX19 | weakly similar to ( 135) AT1G66590 | Symbols: ATCOX19-1, COX19-1 | cox19 family protein | chr1:24841606-24842157 FORWARDweakly similar to ( 130) loc_os02g20940 12002.m100763 protein cytochrome c oxidase assembly protein COX19, putative, expressed PGSC0003DMT400068016'	T
'9.7'	'mitochondrial electron transport / ATP synthesis.cytochrome c oxidase'	'PGSC0003DMG400009043'	'Cytochrome c oxidase polypeptide Vc | very weakly similar to (98.2) AT5G61310 | Symbols: | cytochrome c oxidase subunit Vc, putative / COX5C, putative | chr5:24653543-24653737 REVERSEvery weakly similar to ( 100) CX5C2_HELAN Cytochrome c oxidase polypeptide Vc-2 (EC 1.9.3.1) (Cytochrome c oxidase subunit 5c-2) - Helianthus annuus (Common sunflower)very weakly similar to ( 100) loc_os12g37419 120…	T
'9.7'	'mitochondrial electron transport / ATP synthesis.cytochrome c oxidase'	'PGSC0003DMG400011168'	'Cytochrome c oxidase subunit 6b | weakly similar to ( 140) AT5G57815 | Symbols: | cytochrome c oxidase subunit 6b, putative | chr5:23426753-23427637 FORWARDweakly similar to ( 136) loc_os03g27290 12003.m08056 protein cytochrome c oxidase subunit, putative, expressedCyt_c_Oxidase_VIb COX6B PGSC0003DMT400029025'	T
'9.7'	'mitochondrial electron transport / ATP synthesis.cytochrome c oxidase'	'PGSC0003DMG402008771'	'Uncharacterized mitochondrial protein | weakly similar to ( 154) AT2G07695 | Symbols: | cytochrome c oxidase subunit II, putative | chr2:3346951-3347826 FORWARD PGSC0003DMT400022626'	T
'9.7'	'mitochondrial electron transport / ATP synthesis.cytochrome c oxidase'	'PGSC0003DMG400028621'	'Cytochrome c oxidase family protein | weakly similar to ( 172) AT1G80230 | Symbols: | cytochrome c oxidase family protein | chr1:30169784-30170999 REVERSEweakly similar to ( 162) loc_os06g05080 12006.m05237 protein cytochrome c oxidase polypeptide Vb, mitochondrial precursor, putative, expressedCyt_c_Oxidase_Vb COX5B PGSC0003DMT400073686'	T
'9.7'	'mitochondrial electron transport / ATP synthesis.cytochrome c oxidase'	'PGSC0003DMG400020450'	'Cytochrome c oxidase subunit 2 | PGSC0003DMT400052682'	T
'9.7'	'mitochondrial electron transport / ATP synthesis.cytochrome c oxidase'	'PGSC0003DMG402004451'	'Electron transport SCO1/SenC family protein | moderately similar to ( 370) AT3G08950 | Symbols: | electron transport SCO1/SenC family protein | chr3:2727285-2729289 FORWARDmoderately similar to ( 371) loc_os02g06480 12002.m33562 protein protein SCO1, mitochondrial precursor, putative, expressedSCO COG1999 SCO1-SenC PGSC0003DMT400011363'	T
'9.7'	'mitochondrial electron transport / ATP synthesis.cytochrome c oxidase'	'PGSC0003DMG400013864'	'Cytochrome c oxidase subunit 2 | moderately similar to ( 214) ATMG00160 | Symbols: COX2 | cytochrome c oxidase subunit 2 | chrM:40502-42628 REVERSEmoderately similar to ( 221) COX2_SOYBN Cytochrome c oxidase subunit 2 (EC 1.9.3.1) (Cytochrome c oxidase polypeptide II) - Glycine max (Soybean)moderately similar to ( 209) loc_osm1g00330 11706.m00027 protein Cytochrome c oxidase subunit 2COX2 CyoA P…	T
'9.7'	'mitochondrial electron transport / ATP synthesis.cytochrome c oxidase'	'PGSC0003DMG400034591'	'Uncharacterized mitochondrial protein | weakly similar to ( 154) AT2G07695 | Symbols: | cytochrome c oxidase subunit II, putative | chr2:3346951-3347826 FORWARD PGSC0003DMT400085020'	T
'9.7'	'mitochondrial electron transport / ATP synthesis.cytochrome c oxidase'	'PGSC0003DMG401017754'	'Cytochrome C oxidase polypeptide vib | weakly similar to ( 140) AT1G22450 | Symbols: COX6B, ATCOX6B2 | COX6B (CYTOCHROME C OXIDASE 6B); cytochrome-c oxidase | chr1:7925447-7926918 FORWARDweakly similar to ( 130) loc_os07g42910 12007.m08520 protein cytochrome c oxidase subunit, putative, expressedCyt_c_Oxidase_VIb COX6B PGSC0003DMT400045783'	T
'9.7'	'mitochondrial electron transport / ATP synthesis.cytochrome c oxidase'	'PGSC0003DMG400002971'	'Cytochrome c oxidase subunit 1 | moderately similar to ( 469) ATMG01360 | Symbols: COX1 | cytochrome c oxidase subunit 1 | chrM:349830-351413 REVERSEmoderately similar to ( 491) COX1_SOYBN Cytochrome c oxidase subunit 1 (EC 1.9.3.1) (Cytochrome c oxidase polypeptide I) - Glycine max (Soybean)moderately similar to ( 460) loc_osm1g00550 11706.m00048 protein Cytochrome c oxidase subunit1Cyt_c_Oxida…	T
'9.7'	'mitochondrial electron transport / ATP synthesis.cytochrome c oxidase'	'PGSC0003DMG400017913'	'Cytochrome-c oxidase | very weakly similar to (80.5) AT4G37830 | Symbols: | cytochrome c oxidase-related | chr4:17787672-17788762 REVERSE PGSC0003DMT400046146'	T
'9.7'	'mitochondrial electron transport / ATP synthesis.cytochrome c oxidase'	'PGSC0003DMG400001886'	'Glycerol uptake protein | highly similar to ( 692) AT1G57600 | Symbols: | membrane bound O-acyl transferase (MBOAT) family protein | chr1:21330729-21334596 REVERSEhighly similar to ( 659) loc_os05g05200 12005.m27696 protein GUP1, putative, expressedDltB MBOAT PGSC0003DMT400004763'	T
'9.9'	'mitochondrial electron transport / ATP synthesis.F1-ATPase'	'PGSC0003DMG400025052'	'ATP synthase 24 kDa subunit, mitochondrial | moderately similar to ( 261) AT2G21870 | Symbols: | unknown protein | chr2:9320456-9322618 REVERSEmoderately similar to ( 235) loc_os02g03860 12002.m05735 protein mitochondrial ATP synthase precursor, putative, expressed PGSC0003DMT400064476'	T
'9.9'	'mitochondrial electron transport / ATP synthesis.F1-ATPase'	'PGSC0003DMG400010404'	'Conserved gene of unknown function | weakly similar to ( 172) AT2G16030 | Symbols: | methyltransferase | chr2:6974196-6974891 REVERSEvery weakly similar to ( 100) loc_os01g57620 12001.m11912 protein expressed protein PGSC0003DMT400026976'	T
'9.9'	'mitochondrial electron transport / ATP synthesis.F1-ATPase'	'PGSC0003DMG400032821'	'Conserved gene of unknown function | weakly similar to ( 186) AT3G49190 | Symbols: | condensation domain-containing protein | chr3:18231988-18234376 REVERSEweakly similar to ( 176) loc_os05g48260 12005.m08897 protein expressed proteinDUF1298 PGSC0003DMT400082799'	T
'9.9'	'mitochondrial electron transport / ATP synthesis.F1-ATPase'	'PGSC0003DMG400000112'	'Gene of unknown function | weakly similar to ( 167) AT5G53390 | Symbols: | unknown protein | chr5:21656951-21659207 REVERSEweakly similar to ( 163) loc_os01g56370 12001.m11793 protein expressed proteinDUF1298 PGSC0003DMT400000333'	T
'9.9'	'mitochondrial electron transport / ATP synthesis.F1-ATPase'	'PGSC0003DMG402011647'	'ATP synthase subunit delta', mitochondrial | weakly similar to ( 194) AT5G47030 | Symbols: | ATP synthase delta' chain, mitochondrial | chr5:19090384-19092034 FORWARDmoderately similar to ( 227) ATP4_IPOBA ATP synthase delta' chain, mitochondrial precursor (EC 3.6.3.14) - Ipomoea batatas (Sweet potato) (Batate)weakly similar to ( 197) loc_os07g31300 12007.m07398 protein ATP synthase delta chain,…	T
'9.9'	'mitochondrial electron transport / ATP synthesis.F1-ATPase'	'PGSC0003DMG400004204'	'60S ribosomal protein L27 | weakly similar to ( 117) AT4G15000 | Symbols: | 60S ribosomal protein L27 (RPL27C) | chr4:8571896-8572387 FORWARDweakly similar to ( 133) RL27_SOLTU 60S ribosomal protein L27 - Solanum tuberosum (Potato)weakly similar to ( 115) loc_os02g18380 12002.m07081 protein 60S ribosomal protein L27, putative, expressedPRK09280 F1-ATPase_beta AtpD atpB PRK12597 Ribosomal_L27e PG…	T
'9.9'	'mitochondrial electron transport / ATP synthesis.F1-ATPase'	'PGSC0003DMG400025881'	'Conserved gene of unknown function | moderately similar to ( 272) AT5G53390 | Symbols: | unknown protein | chr5:21656951-21659207 REVERSEmoderately similar to ( 282) loc_os01g48874 12001.m11075 protein expressed proteinDUF1298 PGSC0003DMT400066582'	T
'9.9'	'mitochondrial electron transport / ATP synthesis.F1-ATPase'	'PGSC0003DMG400005256'	'ATP synthase subunit delta', mitochondrial | moderately similar to ( 256) AT5G47030 | Symbols: | ATP synthase delta' chain, mitochondrial | chr5:19090384-19092034 FORWARDmoderately similar to ( 302) ATP4_IPOBA ATP synthase delta' chain, mitochondrial precursor (EC 3.6.3.14) - Ipomoea batatas (Sweet potato) (Batate)moderately similar to ( 247) loc_os07g31300 12007.m07398 protein ATP synthase delt…	T
'9.9'	'mitochondrial electron transport / ATP synthesis.F1-ATPase'	'PGSC0003DMG400011781'	'Mitochondrial ATP synthase 6kDa subunit | very weakly similar to (82.4) AT5G59613 | Symbols: | unknown protein | chr5:24016162-24016500 REVERSEvery weakly similar to (81.6) loc_os03g40920 12003.m09163 protein expressed protein PGSC0003DMT400030756'	T
'9.9'	'mitochondrial electron transport / ATP synthesis.F1-ATPase'	'PGSC0003DMG400027374'	'ATP synthase D chain, mitochondrial | moderately similar to ( 243) AT3G52300 | Symbols: ATPQ | ATPQ (ATP SYNTHASE D CHAIN, MITOCHONDRIAL) | chr3:19396689-19397866 FORWARDmoderately similar to ( 238) loc_os08g37320 12008.m26713 protein ATP synthase D chain, mitochondrial, putative, expressed PGSC0003DMT400070407'	T
'9.9'	'mitochondrial electron transport / ATP synthesis.F1-ATPase'	'PGSC0003DMG400024638'	'ATP synthase subunit gamma, mitochondrial | moderately similar to ( 471) AT2G33040 | Symbols: | ATP synthase gamma chain, mitochondrial (ATPC) | chr2:14018978-14021047 REVERSEhighly similar to ( 516) ATPG3_IPOBA ATP synthase gamma chain, mitochondrial precursor (EC 3.6.3.14) - Ipomoea batatas (Sweet potato) (Batate)moderately similar to ( 447) loc_os10g17280 12010.m04815 protein ATP synthase gam…	T
'9.9'	'mitochondrial electron transport / ATP synthesis.F1-ATPase'	'PGSC0003DMG400023247'	'ATP synthase D chain, mitochondrial | moderately similar to ( 237) AT3G52300 | Symbols: ATPQ | ATPQ (ATP SYNTHASE D CHAIN, MITOCHONDRIAL) | chr3:19396689-19397866 FORWARDmoderately similar to ( 224) loc_os08g37320 12008.m26713 protein ATP synthase D chain, mitochondrial, putative, expressed PGSC0003DMT400059780'	T
'9.9'	'mitochondrial electron transport / ATP synthesis.F1-ATPase'	'PGSC0003DMG400013141'	'OrfB protein | very weakly similar to (83.6) ATMG00480 | Symbols: ORFB, ATP8 | Encodes subunit 8 of the mitochondrial F(O) ATP synthase complex. | chrM:129909-130385 FORWARDvery weakly similar to (98.2) YMF19_HELAN Hypothetical protein ymf19 (ORFB) - Helianthus annuus (Common sunflower)DUF1082 PGSC0003DMT400034190'	T
'9.9'	'mitochondrial electron transport / ATP synthesis.F1-ATPase'	'PGSC0003DMG400001014'	'H+-transporting two-sector ATPase, alpha/beta subunit, central region | highly similar to ( 530) ATCG00480 | Symbols: ATPB | chloroplast-encoded gene for beta subunit of ATP synthase | chrC:52660-54156 REVERSEhighly similar to ( 547) ATPB_SOLTU ATP synthase subunit beta (EC 3.6.3.14) (ATPase subunit beta) (ATP synthase F1 sector subunit beta) - Solanum tuberosum (Potato)highly similar to ( 569) …	T
'9.9'	'mitochondrial electron transport / ATP synthesis.F1-ATPase'	'PGSC0003DMG400013725'	'Hydrogen-transporting ATP synthase, rotational mechanism | moderately similar to ( 207) AT4G26210 | Symbols: | mitochondrial ATP synthase g subunit family protein | chr4:13282370-13283118 FORWARDweakly similar to ( 186) loc_os01g41610 12001.m43082 protein hydrogen-transporting ATP synthase, rotational mechanism, putative, expressedATP-synt_G PGSC0003DMT400035678'	T
'9.9'	'mitochondrial electron transport / ATP synthesis.F1-ATPase'	'PGSC0003DMG400015164'	'Conserved gene of unknown function | moderately similar to ( 317) AT1G24480 | Symbols: | methyltransferase | chr1:8676440-8677159 REVERSEmoderately similar to ( 234) loc_os08g02600 12008.m04403 protein expressed protein PGSC0003DMT400039220'	T
'9.9'	'mitochondrial electron transport / ATP synthesis.F1-ATPase'	'PGSC0003DMG400011350'	'OrfB protein | moderately similar to ( 260) ATMG00480 | Symbols: ORFB, ATP8 | Encodes subunit 8 of the mitochondrial F(O) ATP synthase complex. | chrM:129909-130385 FORWARDmoderately similar to ( 281) YMF19_HELAN Hypothetical protein ymf19 (ORFB) - Helianthus annuus (Common sunflower)moderately similar to ( 205) loc_osm1g00170 11706.m00011 protein ORFB proteinDUF1082 YMF19 PGSC0003DMT400029511'	T
'9.9'	'mitochondrial electron transport / ATP synthesis.F1-ATPase'	'PGSC0003DMG402009187'	'ATP synthase epsilon chain, mitochondrial | weakly similar to ( 122) AT1G51650 | Symbols: | ATP synthase epsilon chain, mitochondrial | chr1:19152680-19153641 FORWARDweakly similar to ( 118) ATP5E_IPOBA ATP synthase epsilon chain, mitochondrial (EC 3.6.3.14) - Ipomoea batatas (Sweet potato) (Batate)very weakly similar to ( 100) loc_os08g15170 12008.m05640 protein ATP synthase epsilon chain, mito…	T
'9.9'	'mitochondrial electron transport / ATP synthesis.F1-ATPase'	'PGSC0003DMG400000285'	'Mitochondrial ATP synthase g subunit family protein | moderately similar to ( 208) AT4G26210 | Symbols: | mitochondrial ATP synthase g subunit family protein | chr4:13282370-13283118 FORWARDweakly similar to ( 187) loc_os01g41610 12001.m43082 protein hydrogen-transporting ATP synthase, rotational mechanism, putative, expressedATP-synt_G PGSC0003DMT400000775'	T
'9.9'	'mitochondrial electron transport / ATP synthesis.F1-ATPase'	'PGSC0003DMG400026520'	'ATP synthase protein MI25 | moderately similar to ( 218) ATMG00640 | Symbols: ORF25 | encodes a plant b subunit of mitochondrial ATP synthase based on structural similarity and the presence in the F(0) complex. | chrM:188084-188662 REVERSEmoderately similar to ( 250) MI25_TOBAC Uncharacterized mitochondrial 22 kDa protein (ORF 25) - Nicotiana tabacum (Common tobacco)weakly similar to ( 181) loc_…	T
'9.9'	'mitochondrial electron transport / ATP synthesis.F1-ATPase'	'PGSC0003DMG400002209'	'Hydrogen-transporting ATP synthase, rotational mechanism | weakly similar to ( 186) AT4G29480 | Symbols: | mitochondrial ATP synthase g subunit family protein | chr4:14486265-14487257 REVERSEweakly similar to ( 179) loc_os01g41610 12001.m43082 protein hydrogen-transporting ATP synthase, rotational mechanism, putative, expressedATP-synt_G PGSC0003DMT400005639'	T
'9.9'	'mitochondrial electron transport / ATP synthesis.F1-ATPase'	'PGSC0003DMG400030560'	'ATP synthase subunit beta | highly similar to ( 851) AT5G08680 | Symbols: | ATP synthase beta chain, mitochondrial, putative | chr5:2821992-2824683 FORWARDhighly similar to ( 970) ATPBM_NICPL ATP synthase subunit beta, mitochondrial precursor (EC 3.6.3.14) - Nicotiana plumbaginifolia (Leadwort-leaved tobacco)highly similar to ( 910) loc_os01g49190 12001.m11106 protein ATP synthase beta chain, mi…	T
'9.9'	'mitochondrial electron transport / ATP synthesis.F1-ATPase'	'PGSC0003DMG400030942'	'ATP synthase protein MI25 | moderately similar to ( 205) ATMG00640 | Symbols: ORF25 | encodes a plant b subunit of mitochondrial ATP synthase based on structural similarity and the presence in the F(0) complex. | chrM:188084-188662 REVERSEmoderately similar to ( 242) MI25_TOBAC Uncharacterized mitochondrial 22 kDa protein (ORF 25) - Nicotiana tabacum (Common tobacco)weakly similar to ( 163) loc_…	T
'9.9'	'mitochondrial electron transport / ATP synthesis.F1-ATPase'	'PGSC0003DMG400030659'	'Conserved gene of unknown function | weakly similar to ( 199) AT2G16030 | Symbols: | methyltransferase | chr2:6974196-6974891 REVERSEweakly similar to ( 117) loc_os05g42140 12005.m08387 protein expressed protein PGSC0003DMT400078794'	T
'9.9'	'mitochondrial electron transport / ATP synthesis.F1-ATPase'	'PGSC0003DMG400018879'	'Wax synthase | weakly similar to ( 182) AT3G49190 | Symbols: | condensation domain-containing protein | chr3:18231988-18234376 REVERSEweakly similar to ( 176) loc_os01g56370 12001.m11793 protein expressed proteinDUF1298 PGSC0003DMT400048591'	T
'9.9'	'mitochondrial electron transport / ATP synthesis.F1-ATPase'	'PGSC0003DMG400007878'	'Conserved gene of unknown function | weakly similar to ( 183) AT3G49190 | Symbols: | condensation domain-containing protein | chr3:18231988-18234376 REVERSEweakly similar to ( 194) loc_os01g48874 12001.m11075 protein expressed proteinDUF1298 PGSC0003DMT400020381'	T
'9.9'	'mitochondrial electron transport / ATP synthesis.F1-ATPase'	'PGSC0003DMG400003419'	'Vacuolar ATPase subunit B | highly similar to ( 926) AT4G38510 | Symbols: | vacuolar ATP synthase subunit B, putative / V-ATPase B subunit, putative / vacuolar proton pump B subunit, putative / V-ATPase 57 kDa subunit, putative | chr4:18011155-18014789 REVERSEhighly similar to ( 919) VATB1_GOSHI Vacuolar ATP synthase subunit B isoform 1 (EC 3.6.3.14) (V-ATPase B subunit 1) (Vacuolar proton pump …	T
'9.9'	'mitochondrial electron transport / ATP synthesis.F1-ATPase'	'PGSC0003DMG400027590'	'ATP synthase subunit delta', mitochondrial | moderately similar to ( 251) AT5G47030 | Symbols: | ATP synthase delta' chain, mitochondrial | chr5:19090384-19092034 FORWARDmoderately similar to ( 311) ATP4_IPOBA ATP synthase delta' chain, mitochondrial precursor (EC 3.6.3.14) - Ipomoea batatas (Sweet potato) (Batate)moderately similar to ( 242) loc_os07g31300 12007.m07398 protein ATP synthase delt…	T
'9.9'	'mitochondrial electron transport / ATP synthesis.F1-ATPase'	'PGSC0003DMG400006869'	'ATP synthase subunit O, mitochondrial | moderately similar to ( 202) AT5G13450 | Symbols: | ATP synthase delta chain, mitochondrial, putative / H(+)-transporting two-sector ATPase, delta (OSCP) subunit, putative | chr5:4310558-4311941 REVERSEmoderately similar to ( 265) ATPO_IPOBA ATP synthase delta chain, mitochondrial precursor (EC 3.6.3.14) (Oligomycin sensitivity conferral protein) (OSCP) - …	T
'9.9'	'mitochondrial electron transport / ATP synthesis.F1-ATPase'	'PGSC0003DMG402006052'	'Mitochondrial ATP synthase 6kDa subunit | very weakly similar to (81.6) loc_os03g40920 12003.m09163 protein expressed protein PGSC0003DMT400015500'	T
'9.9'	'mitochondrial electron transport / ATP synthesis.F1-ATPase'	'PGSC0003DMG400026508'	'ATP synthase epsilon subunit 1 | weakly similar to ( 115) AT1G51650 | Symbols: | ATP synthase epsilon chain, mitochondrial | chr1:19152680-19153641 FORWARDweakly similar to ( 111) ATP5E_IPOBA ATP synthase epsilon chain, mitochondrial (EC 3.6.3.14) - Ipomoea batatas (Sweet potato) (Batate)very weakly similar to (99.0) loc_os08g15170 12008.m05640 protein ATP synthase epsilon chain, mitochondrial, …	T
'9.9'	'mitochondrial electron transport / ATP synthesis.F1-ATPase'	'PGSC0003DMG400030594'	'ATP synthase subunit beta | highly similar to ( 832) AT5G08690 | Symbols: | ATP synthase beta chain 2, mitochondrial | chr5:2825739-2828352 FORWARDhighly similar to ( 882) ATPBM_MAIZE ATP synthase subunit beta, mitochondrial precursor (EC 3.6.3.14) - Zea mays (Maize)highly similar to ( 886) loc_os01g49190 12001.m11106 protein ATP synthase beta chain, mitochondrial precursor, putative, expressedP…	T
'9.9'	'mitochondrial electron transport / ATP synthesis.F1-ATPase'	'PGSC0003DMG400042929'	'Wax synthase | moderately similar to ( 473) AT3G49210 | Symbols: | unknown protein | chr3:18238216-18241161 REVERSEmoderately similar to ( 412) loc_os05g48260 12005.m08897 protein expressed proteinDUF1298 PGSC0003DMT400093358'	T
'9.9'	'mitochondrial electron transport / ATP synthesis.F1-ATPase'	'PGSC0003DMG400028842'	'ATP synthase epsilon chain, mitochondrial | weakly similar to ( 122) AT1G51650 | Symbols: | ATP synthase epsilon chain, mitochondrial | chr1:19152680-19153641 FORWARDweakly similar to ( 119) ATP5E_IPOBA ATP synthase epsilon chain, mitochondrial (EC 3.6.3.14) - Ipomoea batatas (Sweet potato) (Batate)very weakly similar to (99.8) loc_os08g15170 12008.m05640 protein ATP synthase epsilon chain, mito…	T
'9.9'	'mitochondrial electron transport / ATP synthesis.F1-ATPase'	'PGSC0003DMG401011647'	'ATP synthase subunit delta', mitochondrial | moderately similar to ( 265) AT5G47030 | Symbols: | ATP synthase delta' chain, mitochondrial | chr5:19090384-19092034 FORWARDmoderately similar to ( 320) ATP4_IPOBA ATP synthase delta' chain, mitochondrial precursor (EC 3.6.3.14) - Ipomoea batatas (Sweet potato) (Batate)moderately similar to ( 245) loc_os07g31300 12007.m07398 protein ATP synthase delt…	T
'9.9'	'mitochondrial electron transport / ATP synthesis.F1-ATPase'	'PGSC0003DMG400005994'	'ATP synthase subunit beta, mitochondrial | highly similar to ( 836) AT5G08690 | Symbols: | ATP synthase beta chain 2, mitochondrial | chr5:2825739-2828352 FORWARDhighly similar to ( 917) ATPBM_NICPL ATP synthase subunit beta, mitochondrial precursor (EC 3.6.3.14) - Nicotiana plumbaginifolia (Leadwort-leaved tobacco)highly similar to ( 886) loc_os01g49190 12001.m11106 protein ATP synthase beta ch…	T
'9.9'	'mitochondrial electron transport / ATP synthesis.F1-ATPase'	'PGSC0003DMG400002202'	'ATP synthase subunit 9, mitochondrial | very weakly similar to (94.4) loc_os12g34110 12012.m07205 protein ATP synthase subunit C family protein PGSC0003DMT400005614'	T
'9.9'	'mitochondrial electron transport / ATP synthesis.F1-ATPase'	'PGSC0003DMG400026716'	'ATP synthase subunit beta vacuolar | highly similar to ( 931) AT4G38510 | Symbols: | vacuolar ATP synthase subunit B, putative / V-ATPase B subunit, putative / vacuolar proton pump B subunit, putative / V-ATPase 57 kDa subunit, putative | chr4:18011155-18014789 REVERSEhighly similar to ( 930) VATB1_GOSHI Vacuolar ATP synthase subunit B isoform 1 (EC 3.6.3.14) (V-ATPase B subunit 1) (Vacuolar pro…	T
'9.9'	'mitochondrial electron transport / ATP synthesis.F1-ATPase'	'PGSC0003DMG400010735'	'Conserved gene of unknown function | moderately similar to ( 320) AT1G24480 | Symbols: | methyltransferase | chr1:8676440-8677159 REVERSEmoderately similar to ( 245) loc_os08g02600 12008.m04403 protein expressed protein PGSC0003DMT400027884'	T
'9.99'	'mitochondrial electron transport / ATP synthesis.unspecified'	'PGSC0003DMG402028313'	'Ubiquinone biosynthesis protein | moderately similar to ( 343) AT2G03690 | Symbols: | coenzyme Q biosynthesis Coq4 family protein / ubiquinone biosynthesis Coq4 family protein | chr2:1122122-1123011 REVERSEmoderately similar to ( 357) loc_os04g57790 12004.m10664 protein ubiquinone biosynthesis protein COQ4, putative, expressedCoq4 COQ4 PGSC0003DMT400072756'	T
'9.1001'	'mitochondrial electron transport / ATP synthesis'	''	''
'10'	'cell wall'	''	''
'10.1'	'cell wall.precursor synthesis'	'PGSC0003DMG400024224'	'Phosphoglucomutase | highly similar to ( 601) AT5G18070 | Symbols: DRT101 | DRT101 (DNA-DAMAGE-REPAIR/TOLERATION 101); intramolecular transferase, phosphotransferases / magnesium ion binding | chr5:5981117-5982787 FORWARDhighly similar to ( 592) AGM1_ORYSA Phosphoacetylglucosamine mutase (EC 5.4.2.3) (PAGM) (Acetylglucosamine phosphomutase) (N-acetylglucosamine-phosphate mutase) - Oryza sativa (…	T
'10.1'	'cell wall.precursor synthesis'	'PGSC0003DMG402024581'	'Mannose-1-phosphate guanyltransferase | highly similar to ( 734) AT1G74910 | Symbols: | ADP-glucose pyrophosphorylase family protein | chr1:28135770-28138456 REVERSEhighly similar to ( 735) loc_os03g11050 12003.m35086 protein mannose-1-phosphate guanyltransferase, putative, expressedGCD1 NTP_transferase GlgC glgC RfbA PGSC0003DMT400063203'	T
'10.1.1'	'cell wall.precursor synthesis.NDP sugar pyrophosphorylase'	''	''
'10.1.1.1'	'cell wall.precursor synthesis.NDP sugar pyrophosphorylase.GDP mannose'	'PGSC0003DMG400015645'	'GDP-mannose pyrophosphorylase | highly similar to ( 657) AT2G39770 | Symbols: CYT1, VTC1, SOZ1, EMB101, GMP1 | CYT1 (CYTOKINESIS DEFECTIVE 1); mannose-1-phosphate guanylyltransferase/ nucleotidyltransferase | chr2:16589401-16590741 FORWARDhighly similar to ( 653) loc_os08g13930 12008.m26632 protein mannose-1-phosphate guanyltransferase, putative, expressedGCD1 NTP_transferase RfbA GlmU GlgC glgC…	T
'10.1.1.1'	'cell wall.precursor synthesis.NDP sugar pyrophosphorylase.GDP mannose'	'PGSC0003DMG400015098'	'GDP-mannose pyrophosphorylase | highly similar to ( 659) AT2G39770 | Symbols: CYT1, VTC1, SOZ1, EMB101, GMP1 | CYT1 (CYTOKINESIS DEFECTIVE 1); mannose-1-phosphate guanylyltransferase/ nucleotidyltransferase | chr2:16589401-16590741 FORWARDhighly similar to ( 652) loc_os08g13930 12008.m26632 protein mannose-1-phosphate guanyltransferase, putative, expressedGCD1 NTP_transferase RfbA GlmU GlgC glgC…	T
'10.1.1.1'	'cell wall.precursor synthesis.NDP sugar pyrophosphorylase.GDP mannose'	'PGSC0003DMG400008891'	'GDP-mannose pyrophosphorylase | highly similar to ( 612) AT2G39770 | Symbols: CYT1, VTC1, SOZ1, EMB101, GMP1 | CYT1 (CYTOKINESIS DEFECTIVE 1); mannose-1-phosphate guanylyltransferase/ nucleotidyltransferase | chr2:16589401-16590741 FORWARDhighly similar to ( 600) loc_os08g13930 12008.m26632 protein mannose-1-phosphate guanyltransferase, putative, expressedGCD1 NTP_transferase RfbA GlmU GlgC glgC…	T
'10.1.1.2'	'cell wall.precursor synthesis.NDP sugar pyrophosphorylase.GDP fucose and fucokinase'	'PGSC0003DMG400000238'	'GHMP kinases putative ATP-binding protein | nearly identical (1459) AT1G01220 | Symbols: | GHMP kinase-related | chr1:91750-95552 FORWARDnearly identical (1258) loc_os03g02410 12003.m05783 protein ATP binding protein, putative, expressedFucokinase COG2605 PGSC0003DMT400000666'	T
'10.1.1.20'	'cell wall.precursor synthesis.NDP sugar pyrophosphorylase.multiple NDP-Sugars'	'PGSC0003DMG400023024'	'UDP-n-acteylglucosamine pyrophosphorylase | nearly identical (1018) AT5G52560 | Symbols: ATUSP | ATUSP (ARABIDOPSIS THALIANA UDP-SUGAR PYROPHOSPHORYLASE); UTP-monosaccharide-1-phosphate uridylyltransferase/ UTP:arabinose-1-phosphate uridylyltransferase/ UTP:galactose-1-phosphate uridylyltransferase/ UTP:glucose-1-phosphate uridylyltransferase/ UTP:xy | chr5:21331230-21334573 FORWARDhighly simila…	T
'10.1.2'	'cell wall.precursor synthesis.UGE'	'PGSC0003DMG400003054'	'UDP-Glc-4-epimerase | highly similar to ( 617) AT1G12780 | Symbols: UGE1 | UGE1 (UDP-D-glucose/UDP-D-galactose 4-epimerase 1); UDP-glucose 4-epimerase/ protein dimerization | chr1:4356124-4358120 REVERSEhighly similar to ( 609) GALE1_PEA UDP-glucose 4-epimerase (EC 5.1.3.2) (Galactowaldenase) (UDP-galactose 4-epimerase) - Pisum sativum (Garden pea)highly similar to ( 525) loc_os09g35800 12009.m0…	T
'10.1.2'	'cell wall.precursor synthesis.UGE'	'PGSC0003DMG400004996'	'UDP-glucose 4-epimerase | highly similar to ( 590) AT4G10960 | Symbols: UGE5 | UGE5 (UDP-D-glucose/UDP-D-galactose 4-epimerase 5); UDP-glucose 4-epimerase/ protein dimerization | chr4:6716083-6718472 REVERSEmoderately similar to ( 485) GALE1_PEA UDP-glucose 4-epimerase (EC 5.1.3.2) (Galactowaldenase) (UDP-galactose 4-epimerase) - Pisum sativum (Garden pea)highly similar to ( 571) loc_os05g51670 …	T
'10.1.2'	'cell wall.precursor synthesis.UGE'	'PGSC0003DMG400012274'	'UDP-glucose 4-epimerase | highly similar to ( 570) AT4G10960 | Symbols: UGE5 | UGE5 (UDP-D-glucose/UDP-D-galactose 4-epimerase 5); UDP-glucose 4-epimerase/ protein dimerization | chr4:6716083-6718472 REVERSEmoderately similar to ( 482) GALE1_PEA UDP-glucose 4-epimerase (EC 5.1.3.2) (Galactowaldenase) (UDP-galactose 4-epimerase) - Pisum sativum (Garden pea)highly similar to ( 556) loc_os05g51670 …	T
'10.1.3'	'cell wall.precursor synthesis.AXS'	'PGSC0003DMG400000433'	'UDP-apiose/xylose synthase | highly similar to ( 749) AT1G08200 | Symbols: AXS2 | AXS2 (UDP-D-APIOSE/UDP-D-XYLOSE SYNTHASE 2); UDP-glucuronate decarboxylase | chr1:2574259-2576609 REVERSEhighly similar to ( 693) loc_os01g73790 12001.m13406 protein bifunctional polymyxin resistance arnA protein, putative, expressedPRK11908 PRK08125 Epimerase WcaG PGSC0003DMT400001151'	T
'10.1.3'	'cell wall.precursor synthesis.AXS'	'PGSC0003DMG400028069'	'UDP-apiose/xylose synthase | highly similar to ( 740) AT1G08200 | Symbols: AXS2 | AXS2 (UDP-D-APIOSE/UDP-D-XYLOSE SYNTHASE 2); UDP-glucuronate decarboxylase | chr1:2574259-2576609 REVERSEhighly similar to ( 696) loc_os01g73790 12001.m13406 protein bifunctional polymyxin resistance arnA protein, putative, expressedPRK11908 PRK08125 Epimerase WcaG RfbB PGSC0003DMT400072137'	T
'10.1.3'	'cell wall.precursor synthesis.AXS'	'PGSC0003DMG400007152'	'UDP-apiose/xylose synthase | highly similar to ( 714) AT1G08200 | Symbols: AXS2 | AXS2 (UDP-D-APIOSE/UDP-D-XYLOSE SYNTHASE 2); UDP-glucuronate decarboxylase | chr1:2574259-2576609 REVERSEhighly similar to ( 666) loc_os01g73790 12001.m13406 protein bifunctional polymyxin resistance arnA protein, putative, expressedPRK11908 PRK08125 Epimerase WcaG PGSC0003DMT400018431'	T
'10.1.4'	'cell wall.precursor synthesis.UGD'	'PGSC0003DMG400001448'	'UDP-glucose dehydrogenase 2 | highly similar to ( 907) AT3G29360 | Symbols: | UDP-glucose 6-dehydrogenase, putative | chr3:11267375-11268817 REVERSEhighly similar to ( 898) UGDH_SOYBN UDP-glucose 6-dehydrogenase (EC 1.1.1.22) (UDP-Glc dehydrogenase) (UDP-GlcDH) (UDPGDH) - Glycine max (Soybean)highly similar to ( 897) loc_os12g25700 12012.m26903 protein UDP-glucose 6-dehydrogenase, putative, expr…	T
'10.1.4'	'cell wall.precursor synthesis.UGD'	'PGSC0003DMG400026856'	'UDP-glucose dehydrogenase 2 | moderately similar to ( 336) AT5G15490 | Symbols: | UDP-glucose 6-dehydrogenase, putative | chr5:5027872-5029314 REVERSEmoderately similar to ( 328) UGDH_SOYBN UDP-glucose 6-dehydrogenase (EC 1.1.1.22) (UDP-Glc dehydrogenase) (UDP-GlcDH) (UDPGDH) - Glycine max (Soybean)moderately similar to ( 327) loc_os03g55070 12003.m35420 protein UDP-glucose 6-dehydrogenase, puta…	T
'10.1.4'	'cell wall.precursor synthesis.UGD'	'PGSC0003DMG400025137'	'UDP-glucose dehydrogenase 2 | highly similar to ( 875) AT5G15490 | Symbols: | UDP-glucose 6-dehydrogenase, putative | chr5:5027872-5029314 REVERSEhighly similar to ( 872) UGDH_SOYBN UDP-glucose 6-dehydrogenase (EC 1.1.1.22) (UDP-Glc dehydrogenase) (UDP-GlcDH) (UDPGDH) - Glycine max (Soybean)highly similar to ( 868) loc_os12g25700 12012.m26903 protein UDP-glucose 6-dehydrogenase, putative, expres…	T
'10.1.4'	'cell wall.precursor synthesis.UGD'	'PGSC0003DMG400036966'	'UDP-glucose 6-dehydrogenase | highly similar to ( 889) AT3G29360 | Symbols: | UDP-glucose 6-dehydrogenase, putative | chr3:11267375-11268817 REVERSEhighly similar to ( 894) UGDH_SOYBN UDP-glucose 6-dehydrogenase (EC 1.1.1.22) (UDP-Glc dehydrogenase) (UDP-GlcDH) (UDPGDH) - Glycine max (Soybean)highly similar to ( 898) loc_os12g25700 12012.m26903 protein UDP-glucose 6-dehydrogenase, putative, expr…	T
'10.1.4'	'cell wall.precursor synthesis.UGD'	'PGSC0003DMG400033107'	'UDP-glucose dehydrogenase | highly similar to ( 878) AT3G29360 | Symbols: | UDP-glucose 6-dehydrogenase, putative | chr3:11267375-11268817 REVERSEhighly similar to ( 884) UGDH_SOYBN UDP-glucose 6-dehydrogenase (EC 1.1.1.22) (UDP-Glc dehydrogenase) (UDP-GlcDH) (UDPGDH) - Glycine max (Soybean)highly similar to ( 881) loc_os12g25700 12012.m26903 protein UDP-glucose 6-dehydrogenase, putative, expres…	T
'10.1.5'	'cell wall.precursor synthesis.UXS'	'PGSC0003DMG400027735'	'UDP-glucuronate decarboxylase 1 | highly similar to ( 608) AT2G28760 | Symbols: UXS6 | NAD-dependent epimerase/dehydratase family protein | chr2:12336469-12338642 REVERSEweakly similar to ( 108) GME2_ORYSA GDP-mannose 3,5-epimerase 2 (EC 5.1.3.18) (GDP-Man 3,5-epimerase 2) - Oryza sativa (Rice)highly similar to ( 596) loc_os03g16980 12003.m34836 protein UDP-glucuronic acid decarboxylase 1, putat…	T
'10.1.5'	'cell wall.precursor synthesis.UXS'	'PGSC0003DMG400000433'	'UDP-apiose/xylose synthase | highly similar to ( 749) AT1G08200 | Symbols: AXS2 | AXS2 (UDP-D-APIOSE/UDP-D-XYLOSE SYNTHASE 2); UDP-glucuronate decarboxylase | chr1:2574259-2576609 REVERSEhighly similar to ( 693) loc_os01g73790 12001.m13406 protein bifunctional polymyxin resistance arnA protein, putative, expressedPRK11908 PRK08125 Epimerase WcaG PGSC0003DMT400001151'	T
'10.1.5'	'cell wall.precursor synthesis.UXS'	'PGSC0003DMG402023929'	'UDP-glucuronic acid decarboxylase 1 isoform 2 | highly similar to ( 672) AT3G53520 | Symbols: UXS1, ATUXS1 | UXS1 (UDP-GLUCURONIC ACID DECARBOXYLASE 1); UDP-glucuronate decarboxylase/ catalytic | chr3:19841635-19843520 FORWARDvery weakly similar to (91.3) GME1_ORYSA GDP-mannose 3,5-epimerase 1 (EC 5.1.3.18) (GDP-Man 3,5-epimerase 1) (OsGME-1) - Oryza sativa (Rice)highly similar to ( 603) loc_os0…	T
'10.1.5'	'cell wall.precursor synthesis.UXS'	'PGSC0003DMG400006097'	'GDP-mannose 3',5'-epimerase | highly similar to ( 722) AT5G28840 | Symbols: GME | GME (GDP-D-MANNOSE 3',5'-EPIMERASE); GDP-mannose 3,5-epimerase/ NAD or NADH binding / catalytic | chr5:10862472-10864024 REVERSEhighly similar to ( 724) GME1_ORYSA GDP-mannose 3,5-epimerase 1 (EC 5.1.3.18) (GDP-Man 3,5-epimerase 1) (OsGME-1) - Oryza sativa (Rice)highly similar to ( 724) loc_os10g28200 12010.m21888 …	T
'10.1.5'	'cell wall.precursor synthesis.UXS'	'PGSC0003DMG402011335'	'Dtdp-glucose 4-6-dehydratase | moderately similar to ( 202) AT3G62830 | Symbols: UXS2, ATUXS2 | AUD1; UDP-glucuronate decarboxylase/ catalytic/ dTDP-glucose 4,6-dehydratase | chr3:23232539-23235353 FORWARDweakly similar to ( 197) loc_os01g21320 12001.m42987 protein UDP-glucuronic acid decarboxylase 1, putative, expressed PGSC0003DMT400029478'	T
'10.1.5'	'cell wall.precursor synthesis.UXS'	'PGSC0003DMG400019454'	'GDP-mannose 3',5'-epimerase | highly similar to ( 720) AT5G28840 | Symbols: GME | GME (GDP-D-MANNOSE 3',5'-EPIMERASE); GDP-mannose 3,5-epimerase/ NAD or NADH binding / catalytic | chr5:10862472-10864024 REVERSEhighly similar to ( 729) GME1_ORYSA GDP-mannose 3,5-epimerase 1 (EC 5.1.3.18) (GDP-Man 3,5-epimerase 1) (OsGME-1) - Oryza sativa (Rice)highly similar to ( 729) loc_os10g28200 12010.m21888 …	T
'10.1.5'	'cell wall.precursor synthesis.UXS'	'PGSC0003DMG400017601'	'UDP-glucuronate decarboxylase 4 | moderately similar to ( 433) AT3G53520 | Symbols: UXS1, ATUXS1 | UXS1 (UDP-GLUCURONIC ACID DECARBOXYLASE 1); UDP-glucuronate decarboxylase/ catalytic | chr3:19841635-19843520 FORWARDmoderately similar to ( 421) loc_os01g62020 12001.m150769 protein UDP-glucuronic acid decarboxylase 1, putative, expressedWcaG Epimerase RfbB GalE PGSC0003DMT400045357'	T
'10.1.5'	'cell wall.precursor synthesis.UXS'	'PGSC0003DMG400004632'	'UDP-glucuronic acid decarboxylase 2 | moderately similar to ( 442) AT2G47650 | Symbols: UXS4 | UXS4 (UDP-XYLOSE SYNTHASE 4); UDP-glucuronate decarboxylase/ catalytic | chr2:19538751-19541364 REVERSEvery weakly similar to (84.7) GME2_ORYSA GDP-mannose 3,5-epimerase 2 (EC 5.1.3.18) (GDP-Man 3,5-epimerase 2) - Oryza sativa (Rice)moderately similar to ( 423) loc_os07g47700 12007.m08985 protein UDP-g…	T
'10.1.5'	'cell wall.precursor synthesis.UXS'	'PGSC0003DMG402011377'	'UDP-glucuronate decarboxylase 3 | highly similar to ( 715) AT3G62830 | Symbols: UXS2, ATUXS2 | AUD1; UDP-glucuronate decarboxylase/ catalytic/ dTDP-glucose 4,6-dehydratase | chr3:23232539-23235353 FORWARDweakly similar to ( 113) GME1_ORYSA GDP-mannose 3,5-epimerase 1 (EC 5.1.3.18) (GDP-Man 3,5-epimerase 1) (OsGME-1) - Oryza sativa (Rice)highly similar to ( 650) loc_os07g47700 12007.m08985 protei…	T
'10.1.5'	'cell wall.precursor synthesis.UXS'	'PGSC0003DMG400000404'	'UDP-glucuronate decarboxylase 2 | highly similar to ( 625) AT3G46440 | Symbols: UXS5 | UXS5; UDP-glucuronate decarboxylase/ catalytic | chr3:17089268-17091611 REVERSEweakly similar to ( 110) GME2_ORYSA GDP-mannose 3,5-epimerase 2 (EC 5.1.3.18) (GDP-Man 3,5-epimerase 2) - Oryza sativa (Rice)highly similar to ( 605) loc_os03g16980 12003.m34836 protein UDP-glucuronic acid decarboxylase 1, putative,…	T
'10.1.5'	'cell wall.precursor synthesis.UXS'	'PGSC0003DMG400007063'	'Gene of unknown function | weakly similar to ( 173) AT3G53520 | Symbols: UXS1, ATUXS1 | UXS1 (UDP-GLUCURONIC ACID DECARBOXYLASE 1); UDP-glucuronate decarboxylase/ catalytic | chr3:19841635-19843520 FORWARDweakly similar to ( 159) loc_os01g62020 12001.m150769 protein UDP-glucuronic acid decarboxylase 1, putative, expressed PGSC0003DMT400018199'	T
'10.1.5'	'cell wall.precursor synthesis.UXS'	'PGSC0003DMG401011377'	'UDP-glucuronate decarboxylase 3 | moderately similar to ( 275) AT3G62830 | Symbols: UXS2, ATUXS2 | AUD1; UDP-glucuronate decarboxylase/ catalytic/ dTDP-glucose 4,6-dehydratase | chr3:23232539-23235353 FORWARDmoderately similar to ( 218) loc_os07g47700 12007.m08985 protein UDP-glucuronic acid decarboxylase 1, putative, expressed PGSC0003DMT400029588'	T
'10.1.5'	'cell wall.precursor synthesis.UXS'	'PGSC0003DMG400028069'	'UDP-apiose/xylose synthase | highly similar to ( 740) AT1G08200 | Symbols: AXS2 | AXS2 (UDP-D-APIOSE/UDP-D-XYLOSE SYNTHASE 2); UDP-glucuronate decarboxylase | chr1:2574259-2576609 REVERSEhighly similar to ( 696) loc_os01g73790 12001.m13406 protein bifunctional polymyxin resistance arnA protein, putative, expressedPRK11908 PRK08125 Epimerase WcaG RfbB PGSC0003DMT400072137'	T
'10.1.5'	'cell wall.precursor synthesis.UXS'	'PGSC0003DMG401011335'	'UDP-glucuronic acid decarboxylase 2 | moderately similar to ( 435) AT2G47650 | Symbols: UXS4 | UXS4 (UDP-XYLOSE SYNTHASE 4); UDP-glucuronate decarboxylase/ catalytic | chr2:19538751-19541364 REVERSEvery weakly similar to (85.5) GME2_ORYSA GDP-mannose 3,5-epimerase 2 (EC 5.1.3.18) (GDP-Man 3,5-epimerase 2) - Oryza sativa (Rice)moderately similar to ( 424) loc_os07g47700 12007.m08985 protein UDP-g…	T
[truncated: 39,910 more rows]
