# Supplementary material for: Contrasting Potato Foliage and Tuber Defense Mechanisms against the Late Blight Pathogen Phytophthora infestans
Source: PLoS One. 2016 Jul 21;11(7):e0159969. doi: 10.1371/journal.pone.0159969 (PMC4956046; doi:10.1371/journal.pone.0159969)
Supplement: S2 Table — (CSV) [file pone.0159969.s002.csv]

Gene	Forward	Reverse
PGSC0003DMG400010713	GCTTCGTCAAGCGATTCCA	CACGAAGTGGCTCCCCTGTA
PGSC0003DMG400017350	TGGGAAGCCCGTGTGAAG	CGGTGGATTACTTTAGGTTCTATGG
PGSC0003DMG400009671	AGTAGCCAATGTTCAGGTTCAGAGT	TCCTCCACAACAGCTCAGTACAA
PGSC0003DMG400019257	GGAGCTATGATGATATCAGGACAGAA	GGGCGTTGGGCAATCC
PGSC0003DMG400020334	TCCATTAATTCACTCGAAAAAGTCAT	TTGGGAATTCTTTGACTGATAATACG
PGSC0003DMG402021263	GGTGAAGGCTGCAAGAAGAGA	GCAAGCTTTCTGTAAACAGCCATA
PGSC0003DMG400004711	CGGGCAGGGAGGCTAAA	AGCTTTGCAGCACGGATATTC
PGSC0003DMG400006956	CAGCCCGGTGAGGCTTT	CCCGAGTACCTAAGCTTGTCATAAG
PGSC0003DMG400010663	AGTACACAAGACTCAGAAGCTGATCTG	ATGCACAGTGTGAGATGGTGTTG
PGSC0003DMG400011169	GCCCAACAAACTGGACAAAAC	CGGGTCGTTGTTCCAGCTAT
PGSC0003DMG400012234	AAACCATTCACAAGAAGCTGAAAA	TGACAACCTTTGGGAATTCGA
PGSC0003DMG400014823	TCCATCACTTGGAATCCACAAC	AAACTCCCATTGATTCACTATTCTTGTA
