# Supplementary material for: Contrasting Potato Foliage and Tuber Defense Mechanisms against the Late Blight Pathogen Phytophthora infestans
Source: PLoS One. 2016 Jul 21;11(7):e0159969. doi: 10.1371/journal.pone.0159969 (PMC4956046; doi:10.1371/journal.pone.0159969)
Supplement: S3 Table — (CSV) [file pone.0159969.s003.csv]

QPCR	G400010713	G400009671	G400019257	G400004711	G400010663	G400011169	G400006956	G400012234	G400014823	G400020334	G402021263	G400017350
HY0	0.0830	0.0185	0.0069	0.0009	0.0118	0.7471	0.002531787	0.008889771	0.00814237	0.013039768	0.024882789	0.008031185
HY1	0.0084	0.0209	0.0003	0.0007	0.0076	0.3891	0.025586888	0.010867907	0.008521736	0.161681014	0.020071681	0.012239318
HY3	0.0104	0.0230	0.0008	0.0008	0.0113	0.5195	0.062470453	0.00218455	0.003242163	0.187014729	0.008534589	0.004561827
MHY0	0.1026	0.0145	0.0023	0.0014	0.0095	0.6417	0.015170195	0.012143909	0.047077477	0.0136198	0.039444745	0.009483616
MHY1	0.0057	0.0120	0.0003	0.0006	0.0083	0.3977	0.020897327	0.012882931	0.004784884	0.043427262	0.011793709	0.012167554
MHY3	0.0036	0.0223	0.0081	0.0016	0.0092	0.6379	0.001258976	0.004631549	0.003849699	0.030490916	0.024030966	0.006709994
MRY0	0.1129	0.0187	0.0039	0.0008	0.0098	0.8671	0.007973108	0.004218415	0.012779469	0.016588924	0.0141521	0.004533764
MRY1	0.0086	0.0076	0.0002	0.0006	0.0091	0.3155	0.113681661	0.008000551	0.005422395	0.033072392	0.015099782	0.007215553
MRY3	0.0055	0.0194	0.0079	0.0019	0.0078	0.8440	0.017428169	0.005106713	0.006032093	0.028339571	0.028862646	0.006519476
RY0	0.0845	0.0152	0.0061	0.0010	0.0122	0.8694	0.005411981	0.005779058	0.0080117	0.011193388	0.02367547	0.00558713
RY1	0.0061	0.0158	0.0002	0.0007	0.0098	0.4024	0.0334203	0.004424562	0.004486368	0.105107651	0.010265698	0.005812387
RY3	0.0051	0.0214	0.0008	0.0017	0.0095	0.6197	0.158171627	0.003063255	0.003808384	0.136341042	0.019466226	0.003728957
RNA-seq	G400010713	G400009671	G400019257	G400004711	G400010663	G400011169	G400006956	G400012234	G400014823	G400020334	G402021263	G400017350
HY0	96.3360	8.9396	880.5837	0.6847	37.7254	314.9260	5.532966667	23.01133333	12.53942333	6.98089	47.0977	8.8165
HY1	7.2536	10.6836	66.3062	0.3540	25.4546	185.2053	41.6899	23.87686667	9.896915	66.0878	39.71196667	11.26879333
HY3	7.9166	13.2167	157.0622	0.6496	37.9536	270.6280	164.3302733	4.921817667	2.816575333	101.062	19.25186667	4.68394
MHY0	102.9213	6.1841	494.9623	0.8009	29.5605	267.1280	12.72186667	27.8403	50.52624667	8.14047	74.58	16.66803667
MHY1	5.8663	6.8832	109.4383	0.3742	32.1771	174.5774	191.29566	34.1345	3.877953333	46.83462667	30.35036667	12.68277
MHY3	2.2819	8.7270	837.2437	1.0357	23.5773	255.5403	2.022494667	11.58889333	5.755587	13.21691	50.50306667	7.126113333
MRY0	152.3726	10.0822	685.1157	0.4642	36.4736	411.0647	14.47901333	12.12761667	20.83262333	11.16429333	35.6889	5.05161
MRY1	6.5662	3.2048	105.4016	0.3029	28.7119	165.2453	160.5415333	26.29146667	6.884778	36.55929333	34.84	12.52030667
MRY3	6.2466	6.2114	772.5727	0.8953	25.3898	305.0177	24.62350333	10.45872333	7.015816333	20.26968	40.98496667	6.774866667
RY0	141.8254	7.3400	824.5383	0.6496	35.5051	368.9363	9.261266667	17.3185	14.57689767	10.66252333	43.707	6.429003333
RY1	83.2863	7.8530	180.2029	0.3899	38.5194	255.4243	113.2821667	11.32067333	11.43665133	63.14366667	29.67813333	8.47546
RY3	6.1335	7.3666	235.0323	0.7571	30.2000	212.8527	189.7928333	8.279416667	1.450694333	101.2751	29.99146667	7.019443333
Correlation_rm_outlier	0.90	0.78	0.96	0.88	0.73	0.88	0.750357196	0.958936282	0.969876909	0.930662087	0.915434459	0.743893028	0.8658
