# Supplementary material for: Contrasting Potato Foliage and Tuber Defense Mechanisms against the Late Blight Pathogen Phytophthora infestans
Source: PLoS One. 2016 Jul 21;11(7):e0159969. doi: 10.1371/journal.pone.0159969 (PMC4956046; doi:10.1371/journal.pone.0159969)
Supplement: S4 Table — (CSV) [file pone.0159969.s004.csv]

## MRY.RY.1 indicates comparison between mock treated and P. inf treated Russet Burbank at 6hpi; MRY.RY.3 indicates the comparison at 24 hours.
## MHY.HY.1 indicates comparison between mock treated and P. inf treated SP2211 (+RB) at 6hpi; MHY.HY.3 indicates the comparison at 24 hours.
gene_id	MRY.RY.1	MHY.HY.1	MRY.RY.3	MHY.HY.3
PGSC0003DMG400000112 Gene of unknown function	-0.253807	-4.13612	2.38878	5.14481
PGSC0003DMG400000226 Conserved gene of unknown function	-0.18904	-4.43837	2.55619	5.5361
PGSC0003DMG400000248 HB1	-0.86999	-5.70037	1.35371	-0.236349
PGSC0003DMG400000325 Ultraviolet-B-repressible protein	-0.796825	-0.156059	-1.19749	-1.78776
PGSC0003DMG400000326 Ultraviolet-B-repressible protein	-0.516332	-0.234261	-1.10027	-1.67924
PGSC0003DMG400000327 Ultraviolet-B-repressible protein	-0.945297	0.0393047	-1.50286	-2.37545
PGSC0003DMG400000339 Beta-galactosidase	-0.48033	-1.05488	-1.02332	2.80896
PGSC0003DMG400000358 Serine-threonine protein kinase, plant-type	0.897882	-1.41735	1.75792	2.97017
PGSC0003DMG400000408 Xyloglucan endotransglucosylase-hydrolase XTH6	-0.923478	-0.702225	-0.250368	-2.15755
PGSC0003DMG400000415 Conserved gene of unknown function	0.714636	-1.6104	1.0485	2.72748
PGSC0003DMG400000493 Carbonic anhydrase	-0.696572	0.0490667	-1.35731	-2.9247
PGSC0003DMG400000505 Alpha-DOX1	1.51294	0.134453	1.92279	5.7468
PGSC0003DMG400000711 Basic helix-loop-helix protein BHLH7	-0.099922	0.78452	-1.45601	-1.91958
PGSC0003DMG400000735 Glucose-1-phosphate adenylyltransferase	-1.13682	-0.544154	-0.365885	-1.52918
PGSC0003DMG400000766 Patatin 3	0.899576	1.10713	-0.331068	4.20755
PGSC0003DMG400000776 Extensin (ext)	-0.453919	-1.79553	1.23282	4.26932
PGSC0003DMG400000843 Conserved gene of unknown function	0.0819667	-4.0901	1.22216	2.63674
PGSC0003DMG400000919 Nodulin family protein	0.870209	-0.26448	0.663498	2.57595
PGSC0003DMG400001178 Conserved gene of unknown function	1.07729	-5.9841	2.36836	3.19312
PGSC0003DMG400001181 ACI19	-0.109978	-1.28536	0.381196	3.32557
PGSC0003DMG400001380 Pollen Ole e 1 allergen and extensin	-1.58466	-0.286685	0.269499	-2.90423
PGSC0003DMG400001419 LO4	0.311739	-0.679174	0.317182	1.90124
PGSC0003DMG400001550 TSI-1 protein	1.24994	0.548729	2.35468	3.97484
PGSC0003DMG400001599 Pentatricopeptide repeat-containing protein	-0.314229	-0.255287	-0.68609	-1.25363
PGSC0003DMG400001631 Proline-rich protein	-0.829673	-0.66329	-1.32424	-2.25266
PGSC0003DMG400001646 Ubiquitin-protein ligase BRE1A	-0.764817	-0.0550023	-0.676788	-2.19542
PGSC0003DMG400001708 RING-H2 finger protein ATL1Q	0.814078	-0.235187	0.485502	2.46506
PGSC0003DMG400001848 Major pollen allergen Ory s 1	0.400032	-0.211869	0.819445	4.29524
PGSC0003DMG400001923 Matrix metalloprotease 1	1.58492	0.814237	-0.178195	1.47133
PGSC0003DMG400001932 6-phosphogluconate dehydrogenase, decarboxylating	0.981501	0.341134	0.466476	1.67191
PGSC0003DMG400002261 Conserved gene of unknown function	0.331927	-4.41781	2.60665	5.43106
PGSC0003DMG400002292 Conserved gene of unknown function	2.09636	1.95559	0.686757	2.17759
PGSC0003DMG400002386 Conserved gene of unknown function	-1.27218	-0.365644	-1.23793	-2.28567
PGSC0003DMG400002479 Alpha-1,4 glucan phosphorylase L-1 isozyme, chloroplastic/amyloplastic	-0.26792	-0.950588	-0.341241	-1.87145
PGSC0003DMG400002524 Conserved gene of unknown function	1.28716	0.0974029	-0.0513015	2.66326
PGSC0003DMG400002607 Conserved gene of unknown function	1.01868	0.349036	-0.381386	2.79089
PGSC0003DMG400002859 Transcription regulator	-0.290388	-2.47456	0.741101	2.89639
PGSC0003DMG400002880 Proline-rich protein	-2.07243	0.340646	-1.39059	-3.07953
PGSC0003DMG400002901 Chlorophyll A/B binding protein	-0.789111	-0.102042	-0.911621	-2.00058
PGSC0003DMG400002930 Jasmonate ZIM-domain protein 1	0.864748	-1.78949	0.811903	3.96401
PGSC0003DMG400003043 Osmotin	0.340772	-1.40721	1.16142	3.27868
PGSC0003DMG400003056 Ethylene-responsive proteinase inhibitor 1	0.665463	-1.97322	1.35363	5.38702
PGSC0003DMG400003057 Osmotin	0.751002	-1.96681	0.473915	6.07566
PGSC0003DMG400003058 Osmotin OSML15	1.63821	-1.77691	-0.601253	7.01707
PGSC0003DMG400003217 Avr9/Cf-9 rapidly elicited protein 65	2.32917	1.22525	-0.465507	1.99935
PGSC0003DMG400003308 Cytochrome P450	1.46521	-4.2679	0.990455	4.68333
PGSC0003DMG400003397 Amino acid transporter	0.444884	-3.17995	1.05527	4.0215
PGSC0003DMG400003495 Alpha-1,4 glucan phosphorylase L-1 isozyme, chloroplastic/amyloplastic	-0.235009	-1.20385	-0.44973	-2.31671
PGSC0003DMG400003531 Dhn1 protein	1.18362	0.362142	1.45759	3.08767
PGSC0003DMG400003726 Carboxy-lyase	0.733668	-0.639307	1.70556	3.383
PGSC0003DMG400003739 Conserved gene of unknown function	2.70921	-1.6518	2.10878	3.77448
PGSC0003DMG400003743 Jasmonate O-methyltransferase	1.04109	-6.59664	2.57661	1.41854
PGSC0003DMG400003754 Cytokinin oxidase/dehydrogenase	1.95537	-2.65374	0.431495	3.19605
PGSC0003DMG400003865 Conserved gene of unknown function	-0.606313	-0.179581	-0.454598	-2.57534
PGSC0003DMG400003902 DNA binding protein	0.13577	-0.480112	-0.269795	10
PGSC0003DMG400003993 Citrate binding protein	1.09377	0.406515	2.67719	3.35361
PGSC0003DMG400004090 Peroxidase	-0.493064	-5.91051	4.43465	10
PGSC0003DMG400004170 Asparagine synthetase [glutamine-hydrolyzing]	-1.26579	-4.23327	2.66174	5.90484
PGSC0003DMG400004253 HMG-CoA synthase	2.19597	-1.97346	3.33985	3.45021
PGSC0003DMG400004312 9-cis-epoxycarotenoid dioxygenase	0.764203	-1.59707	-0.192826	2.80365
PGSC0003DMG400004367 Salt responsive protein 1	0.707994	-5.98973	1.89439	10
PGSC0003DMG400004378 GDSL esterase/lipase	-0.175824	-1.86376	0.492216	2.89618
PGSC0003DMG400004380 Phytophthora-inhibited protease 1	0.433626	-5.53823	-2.01338	4.16585
PGSC0003DMG400004458 Light-harvesting complex I protein Lhca5	-0.882973	0.29544	-1.38497	-2.67261
PGSC0003DMG400004547 Proteinase inhibitor type-2 P303.51	-1.3107	-2.66042	0.16784	3.59611
PGSC0003DMG400004623 AMP dependent ligase	0.249549	-1.93763	0.928251	2.98106
PGSC0003DMG400004701 Calmodulin-binding transcription activator (Camta), plants	0.630685	-1.44701	1.22347	2.74914
PGSC0003DMG400004712 Fringe	0.444698	0.14989	0.824915	2.42878
PGSC0003DMG400004796 Extensin	-10	-0.428053	5.43649	10
PGSC0003DMG400004800 Gene of unknown function	2.40424	2.29658	2.3203	2.34423
PGSC0003DMG400005021 Glucan endo-1,3-beta-glucosidase	-0.841011	-0.307854	-0.61386	-2.0279
PGSC0003DMG400005030 Linalool synthase	0.817186	-5.74073	2.77696	7.68419
PGSC0003DMG400005062 Peroxidase	0.520253	0.652492	0.343536	2.93205
PGSC0003DMG400005108 Conserved gene of unknown function	-0.106403	-6.93109	-0.336133	4.09034
PGSC0003DMG400005111 PR1 protein	0.618264	0.17415	1.05778	2.40853
PGSC0003DMG400005113 PR1 protein	0.369774	0.104722	1.09581	2.3737
PGSC0003DMG400005284 3-dehydroquinate dehydratase / shikimate dehydrogenase isoform 2	1.63473	0.294949	0.761868	3.88177
PGSC0003DMG400005401 Sigma factor binding protein 1	2.26544	1.13411	0.0545775	1.96894
PGSC0003DMG400005592 2,4-dienoyl-CoA reductase	0.652845	-4.64816	4.34311	3.3699
PGSC0003DMG400005613 Signal transducer	-0.535109	0.117808	-0.814108	-2.22443
PGSC0003DMG400005633 Conserved gene of unknown function	-0.0520627	0.0161914	-0.939378	-2.0557
PGSC0003DMG400005656 Beta-mannosidase	-0.782838	-0.423394	-0.0225846	-1.84379
PGSC0003DMG400005825 ACC synthase	1.28711	-0.813144	1.49582	3.01472
PGSC0003DMG400005921 Multicystatin	-0.801286	-2.89788	2.9015	5.33958
PGSC0003DMG400005950 Multicystatin	-0.659168	-2.86813	2.90082	5.82389
PGSC0003DMG400006270 Pyruvate decarboxylase	2.09876	-6.52913	0.682443	10
PGSC0003DMG400006327 Conserved gene of unknown function	0.868813	-0.53811	-0.0501922	2.67203
PGSC0003DMG400006369 AP2/ERF domain-containing transcription factor	1.18136	-1.95392	1.07484	2.90167
PGSC0003DMG400006461 GDSL-like Lipase/Acylhydrolase family protein	0.0948755	-1.79129	-0.0439702	2.82753
PGSC0003DMG400006480 Protein TIFY 9	0.428397	-3.03827	2.06589	5.37696
PGSC0003DMG400006506 Cysteine synthase	1.33952	0.221493	1.29067	3.20389
PGSC0003DMG400006764 Cytokinin oxidase/dehydrogenase	0.714656	-2.93046	1.76605	4.15651
PGSC0003DMG400006856 Conserved gene of unknown function	0.231725	-3.24301	-0.0960406	3.48297
PGSC0003DMG400006860 42 kDa peptidyl-prolyl isomerase	10	0	10	-10
PGSC0003DMG400006956 Carbonic anhydrase	0.0841528	-3.19325	2.54938	6.29535
PGSC0003DMG400006957 Carbonic anhydrase	0.0541478	-3.49968	2.11925	5.18688
PGSC0003DMG400007134 Tonoplast intrinsic protein	-0.925156	-0.459229	-0.670226	-1.90878
PGSC0003DMG400007169 2,4-dienoyl-CoA reductase	0.499395	-4.17899	4.69966	10
PGSC0003DMG400007188 Desaturase	-0.974219	-0.0621099	-0.712149	-2.0709
PGSC0003DMG400007373 Beta-ketoacyl-coa synthase family protein	0.38322	-2.27207	0.482087	2.63184
PGSC0003DMG400007665 Cinnamoyl-CoA reductase	-0.0235236	-1.1872	0.379239	2.25126
PGSC0003DMG400007782 Alpha-1,4 glucan phosphorylase L-1 isozyme, chloroplastic/amyloplastic	-0.207194	-1.07782	-0.406148	-2.00618
PGSC0003DMG400007802 Allyl alcohol dehydrogenase	0.449571	-3.78853	0.97303	0.952773
PGSC0003DMG400008097 KiTH-2	0.683398	-0.565859	3.41478	3.33231
PGSC0003DMG400008098 KiTH-2	-0.427086	-0.486199	3.12947	3.61973
PGSC0003DMG400008100 KiTH-2	-0.251026	-0.474351	3.77719	3.1108
PGSC0003DMG400008101 KiTH-2	-0.112662	-2.04502	1.63864	3.61026
PGSC0003DMG400008140 Glucosyltransferase	0.223576	-5.5263	3.38886	6.2832
PGSC0003DMG400008223 Heat shock factor protein HSF30	4.5948	-0.624307	0.280588	-1.09454
PGSC0003DMG400008297 Chlorophyll a-b binding protein 1B, chloroplastic	-0.476005	-1.23661	-1.41045	-2.06355
PGSC0003DMG400008298 Chlorophyll a/b binding protein	-1.12254	-1.27297	-1.46865	-2.10817
PGSC0003DMG400008299 Chlorophyll a/b binding protein	-0.94665	-1.3768	-1.64889	-2.49151
PGSC0003DMG400008301 Chlorophyll a/b binding protein	-0.28189	-1.35073	-1.23966	-2.17505
PGSC0003DMG400008427 Tetracycline transporter	-0.381041	-0.320292	-0.702433	-1.49707
PGSC0003DMG400008492 Polygalacturonase inhibiting protein	-0.475667	-2.64854	0.616934	2.76198
PGSC0003DMG400008585 Photosystem II reaction center psb28 protein	-0.626811	0.101847	-0.687606	-1.76424
PGSC0003DMG400008639 Galactose mutarotase	-0.979636	0.11882	-1.05206	-2.49677
PGSC0003DMG400008640 Aldose 1-epimerase family protein	-0.232061	-0.0927682	-0.959731	-2.16521
PGSC0003DMG400008659 ROP	-0.655286	0.100614	-0.849393	-2.79567
PGSC0003DMG400008797 Endochitinase	0.244966	-1.63396	3.85947	3.91724
PGSC0003DMG400008804 Chlorophyll a/b binding protein	-0.895865	-1.18882	-1.52616	-2.49318
PGSC0003DMG400008938 Endo-1,4-beta-glucanase	0.321402	-3.14822	0.967624	3.62027
PGSC0003DMG400009005 Triacylglycerol lipase	1.39839	-0.971597	0.532691	3.19586
PGSC0003DMG400009068 ATP binding protein	0.121183	-2.2558	1.11545	2.24483
PGSC0003DMG400009112 Protein phosphatase 2C 8	0.88067	-2.5036	1.73109	2.40026
PGSC0003DMG400009247 Root-specific metal transporter	0.903674	0.675673	1.61256	2.61167
PGSC0003DMG400009386 Conserved gene of unknown function	1.12474	-4.95626	1.43065	0.437831
PGSC0003DMG400009396 Arabinogalactan-protein	0.216253	-2.32379	0.0343071	2.38876
PGSC0003DMG400009399 Glutaredoxin-C9	1.29127	-1.6009	1.04673	2.56904
PGSC0003DMG400009472 Phosphoglycerate mutase	1.47383	-0.463423	1.22424	2.43833
PGSC0003DMG400009511 Aspartic protease inhibitor 8	-0.654371	-3.07976	0.491302	4.27918
PGSC0003DMG400009513 Aspartic protease inhibitor 5	-0.552559	-2.88701	0.555504	4.42722
PGSC0003DMG400009514 Kunitz-type protease inhibitor	-0.226721	-2.70721	-0.197367	4.08315
PGSC0003DMG400009584 Xylulose kinase	-0.477882	-0.156206	-0.734914	-1.74114
PGSC0003DMG400009810 Cytochrome P450 hydroxylase	0.887874	0.935132	0.854011	3.22538
PGSC0003DMG400009869 DNAJ	-0.367066	-0.592075	-2.10105	3.50587
PGSC0003DMG400009871 Allergen Pru du 2.04	-0.131319	-1.2188	0.813463	2.42216
PGSC0003DMG400009916 FK506 binding protein	-0.864369	0.0942508	-0.869652	-1.88015
PGSC0003DMG400009927 Auxin efflux carrier family protein	0.0642351	-1.58483	1.44794	2.15964
PGSC0003DMG400010072 Geraniol 10-hydroxylase	0.621168	-2.60018	0.559576	3.13655
PGSC0003DMG400010131 Nb cell deth marker	0.947498	0.319885	2.23558	2.92937
PGSC0003DMG400010136 Stigma expressed protein	-0.6183	-3.38017	2.26664	4.78652
PGSC0003DMG400010137 Cysteine protease inhibitor 1	-0.960065	-3.16583	1.44626	4.17756
PGSC0003DMG400010139 Cysteine protease inhibitor 1	-1.01657	-3.01048	1.55131	4.12194
PGSC0003DMG400010141 Stigma expressed protein	-0.702985	-3.28484	1.7775	3.58504
PGSC0003DMG400010143 Cysteine protease inhibitor 1	-1.04629	-3.17707	1.48721	3.84199
PGSC0003DMG400010144 Stigma expressed protein	-0.63165	-3.41666	2.54059	5.11334
PGSC0003DMG400010145 Cysteine protease inhibitor 9	-1.00696	-2.71494	0.915441	4.05115
PGSC0003DMG400010146 Kunitz-type tuber invertase inhibitor	-1.06238	-2.96417	1.25128	4.05386
PGSC0003DMG400010207 Senescence-specific cysteine protease	0.214473	-5.93341	2.93038	6.0991
PGSC0003DMG400010285 Ethylene response factor 10	-0.856195	-3.74784	0.629406	5.59454
PGSC0003DMG400010369 Iron-regulated transporter 1	1.7684	2.0385	1.11302	2.84721
PGSC0003DMG400010470 Subtilase	-0.88945	-2.79954	0.37603	2.25688
PGSC0003DMG400010544 CMV 1a interacting protein 1	-0.60348	-0.359497	-0.62743	-1.8135
PGSC0003DMG400010557 Allene oxide syntase	-0.235617	-5.2768	3.01566	10
PGSC0003DMG400010585 Sesquiterpene synthase	1.73245	-2.75827	2.66391	3.34158
PGSC0003DMG400010587 Sesquiterpene synthase	1.65091	-2.31459	2.39439	3.15298
PGSC0003DMG400010597 Gene of unknown function	2.52146	-0.826469	3.11797	3.25481
PGSC0003DMG400010638 S-adenosylmethionine-dependent methyltransferase	1.50458	-0.0503243	1.88151	3.33534
PGSC0003DMG400010688 Violaxanthin de-epoxidase	-0.420378	-0.217921	-0.733028	-1.57186
PGSC0003DMG400010728 Phospholipase A1	-0.232826	-0.791394	-0.629111	-2.24007
PGSC0003DMG400010771 Pectate lyase	-1.81112	-0.666936	-1.24205	-4.16687
PGSC0003DMG400010814 Conserved gene of unknown function	0.534027	-4.06747	1.14856	4.53467
PGSC0003DMG400010815 PME inhibitor	0.90682	1.06691	0.586667	4.39856
PGSC0003DMG400010828 Organ-specific protein P4	1.16773	-7.26027	3.40493	4.07675
PGSC0003DMG400010859 Lipoxygenase	1.13674	1.75386	-0.706029	3.6853
PGSC0003DMG400011213 Eukaryotic translation initiation factor 3 subunit	-0.799921	0.0840714	-0.959003	-2.22707
PGSC0003DMG400011246 Glyceraldehyde-3-phosphate dehydrogenase	0.899688	-1.47699	0.817033	2.24279
PGSC0003DMG400011249 F-box family protein	0.486942	0.747852	0.430364	2.02171
PGSC0003DMG400011282 Tryptophan synthase beta chain	0.81652	-3.82409	2.81889	6.57164
PGSC0003DMG400011287 DNA-3-methyladenine glycosylase	-0.663822	-0.037808	-1.16097	-2.26717
PGSC0003DMG400011393 Not56	-10	-0.196889	0	-10
PGSC0003DMG400011548 Zinc finger DNA-binding protein	1.91738	0.622639	-0.356654	2.15557
PGSC0003DMG400011603 Germin	-1.81323	-0.123995	-0.8074	-3.8543
PGSC0003DMG400011633 WRKY-type transcription factor	1.90703	1.39546	0.2501	1.49269
PGSC0003DMG400011640 Peroxidase	0.262675	-0.604559	1.34497	2.29295
PGSC0003DMG400011751 2-oxoglutarate-dependent dioxygenase	-2.19344	-2.85482	-1.542	-1.69148
PGSC0003DMG400011752 Cellulose synthase	-3.4462	-5.82687	-0.113415	-0.262493
PGSC0003DMG400011935 Glucosyltransferase	-0.216526	-6.27396	3.32896	6.10577
PGSC0003DMG400011950 Chloroplast ferredoxin I	-0.237766	-0.0853082	-0.789804	-2.1714
PGSC0003DMG400011954 Non-specific lipid-transfer protein 1	0.185538	-5.55544	1.12409	5.61153
PGSC0003DMG400012089 Type I serine protease inhibitor	-1.62217	-2.51345	0.262267	2.96411
PGSC0003DMG400012111 Granule-bound starch synthase 1, chloroplastic/amyloplastic	-1.13505	-0.501859	-0.915425	-2.29238
PGSC0003DMG400012224 Electron carrier	-1.11108	0.166274	-1.07359	-1.92083
PGSC0003DMG400012235 Endo-1,4-beta-glucanase	0.0854635	-4.6918	2.91085	5.53429
PGSC0003DMG400012237 MYC2	0.886186	-6.71826	4.31652	10
PGSC0003DMG400012239 Cystathionine gamma-synthase	-0.232197	-1.87852	0.751205	3.33528
PGSC0003DMG400012274 UDP-glucose 4-epimerase	0.298938	-0.454288	0.666578	2.25919
PGSC0003DMG400012546 White-brown-complex ABC transporter family	0.360168	-4.73014	2.00296	6.20741
PGSC0003DMG400012547 ATP-binding cassette transporter	0.698624	-4.7532	3.36405	6.76461
PGSC0003DMG400012822 Stem-specific protein TSJT1	-1.07091	-0.839533	-1.4524	3.44643
PGSC0003DMG400012888 MRNA binding protein	-0.641585	-0.058048	-0.957028	-1.94564
PGSC0003DMG400012967 Conserved gene of unknown function	1.36056	0.288086	0.481822	2.13186
PGSC0003DMG400012977 VQ motif-containing protein	1.79456	1.62961	1.22937	2.41623
PGSC0003DMG400012987 Threonine dehydratase biosynthetic, chloroplastic	-2.37626	-3.89907	1.92474	6.1142
PGSC0003DMG400013010 24K germin	-0.108971	-0.362961	-1.10887	-5.13261
PGSC0003DMG400013081 Cysteine-rich extensin-2	2.05677	1.38801	1.16742	4.29322
PGSC0003DMG400013411 Chlorophyll a-b binding protein 3C, chloroplastic	0.392984	-1.43958	-1.58647	-2.19775
PGSC0003DMG400013412 Chlorophyll a-b binding protein 3C	-0.122522	-1.46406	-1.56479	-1.91056
PGSC0003DMG400013460 Chlorophyll a-b binding protein 3C, chloroplastic	0.0918071	-1.70502	-1.42878	-2.33476
PGSC0003DMG400013461 Chlorophyll a-b binding protein 3C, chloroplastic	-0.913192	-0.0789209	-1.71932	-2.30313
PGSC0003DMG400013546 Sucrose synthase 2	-0.0559884	-0.379145	1.78589	2.5987
PGSC0003DMG400013548 BI1	0.623217	-0.217145	-0.96819	4.34586
PGSC0003DMG400013549 SAUR family protein	-0.364534	-3.20091	2.07369	4.84384
PGSC0003DMG400013551 Bacterioferritin comigratory protein	-0.843216	-0.0974677	-0.845078	-2.12784
PGSC0003DMG400013634 Ctp synthase	0.0153186	-1.10652	0.299868	2.53017
PGSC0003DMG400013649 Auxin:hydrogen symporter	1.60694	-0.290979	1.61373	2.41922
PGSC0003DMG400013752 MYB domain class transcription factor	0.156537	-2.53117	1.38089	3.28271
PGSC0003DMG400013763 Ankyrin repeat-containing protein	1.58571	2.67684	-0.314302	2.85326
PGSC0003DMG400013879 Quinone reductase family protein	1.25322	0.600666	1.9171	3.48935
PGSC0003DMG400013894 1-aminocyclopropane-1-carboxylate oxidase 2	0.636033	-3.08383	1.67172	4.16746
PGSC0003DMG400013984 TMV induced protein 1-2	0.290911	-1.04708	0.557602	5.1124
PGSC0003DMG400014013 Flavonoid 3-hydroxylase	2.05277	1.88265	0.978886	1.59264
PGSC0003DMG400014027 Germin	-1.0127	0.406759	-1.4143	-2.27941
PGSC0003DMG400014156 Aspartic proteinase nepenthesin-1	0.230126	0.0268079	-0.750177	-2.00483
PGSC0003DMG400014210 DnaJ protein	0.27771	-1.06156	-1.13896	2.83369
PGSC0003DMG400014310 AP2 domain CBF protein	5.68507	-0.727027	-0.404891	1.89357
PGSC0003DMG400014347 PAR-1c protein	0.423308	-0.306718	0.740904	3.02077
PGSC0003DMG400014368 PAR-1c protein	0.696432	-0.0866712	0.614325	3.26982
PGSC0003DMG400014391 Conserved gene of unknown function	-0.684072	-0.338567	-1.01681	-1.76366
PGSC0003DMG400014402 Oxygen-evolving enhancer protein 3-1, chloroplast	-0.841094	-0.101927	-1.15805	-2.14062
PGSC0003DMG400014442 Flavonoid 3-hydroxylase	1.16763	-0.515882	0.965367	2.96158
PGSC0003DMG400014459 Phosphoethanolamine N-methyltransferase	0.204038	-0.0182176	-1.4295	-3.24092
PGSC0003DMG400014499 Tyramine N-feruloyltransferase 4/11	0.412442	-6.18333	5.40188	10
PGSC0003DMG400014550 MYB transcription factor MYB84	0.744629	-0.576037	1.08234	2.83544
PGSC0003DMG400014594 Ethylene response factor	0.845741	-1.33602	0.601049	3.58745
PGSC0003DMG400014772 Tyramine hydroxycinnamoyl transferase	1.35983	0.123943	0.200568	2.32558
PGSC0003DMG400014850 Proline-rich protein	1.28281	-0.574195	-1.56547	-2.16274
PGSC0003DMG400014867 Peroxidase	0.352286	-0.240091	0.358422	2.37244
PGSC0003DMG400014874 ABC transporter family protein	1.52861	3.38555	2.53295	4.1646
PGSC0003DMG400014879 Gene of unknown function	2.61276	1.78974	1.88928	4.00192
PGSC0003DMG400014880 ABC transporter family protein	4.44976	2.38992	2.22629	2.87719
PGSC0003DMG400014902 Cytochrome P450	1.1787	-0.677061	1.22016	2.14992
PGSC0003DMG400014954 Cytochrome P450	0.548156	-3.94165	2.23434	4.31298
PGSC0003DMG400015092 Non-specific lipid-transfer protein	1.04238	-5.69558	1.38304	5.77773
PGSC0003DMG400015219 Miraculin	-0.785172	-0.640699	1.08921	2.86593
PGSC0003DMG400015267 Kunitz-type protease inhibitor	0.173384	-1.10916	1.98605	3.74748
PGSC0003DMG400015287 Proteinase inhibitor type-2 CEVI57	-0.43634	-0.847306	3.08365	2.8665
PGSC0003DMG400015377 SlTCP3	0.874807	0.160934	-0.756154	-1.99652
PGSC0003DMG400015601 UDP-glucose:glucosyltransferase	1.45727	-4.43262	1.03305	0.990258
PGSC0003DMG400015667 Pto-responsive gene 1 protein	-0.305793	-2.00772	0.145678	3.76032
PGSC0003DMG400015673 Geranylgeranyl pyrophosphate synthase 1	0.801287	-1.36088	1.5633	2.18331
PGSC0003DMG400016103 Non-specific lipid-transfer protein	0.864582	-6.51771	3.62106	3.37194
PGSC0003DMG400016120 1-deoxy-D-xylulose 5-phosphate synthase 2	0.597576	-1.97934	1.80244	2.40222
PGSC0003DMG400016122 Anthocyanidine rhamnosyl-transferase	-0.135158	-0.389548	-0.442421	-2.33579
PGSC0003DMG400016441 WRKY protein	1.28771	0.0639841	0.323564	1.63982
PGSC0003DMG400016497 Conserved gene of unknown function	0.954213	-0.231534	-1.09805	2.85308
PGSC0003DMG400016529 Uncharacterized Cys-rich domain	1.94163	0.372061	0.0153489	2.29977
PGSC0003DMG400016623 Cytochrome P450	1.52943	1.387	1.09188	3.20298
PGSC0003DMG400016721 Phytoene synthase 2	-0.600163	-0.11475	-0.742893	-1.68863
PGSC0003DMG400016749 TMV-induced protein I	0.0376021	-1.44876	-0.0492451	3.96218
PGSC0003DMG400016915 Non-symbiotic hemoglobin 2	-0.506376	-0.37785	-0.536711	-2.56653
PGSC0003DMG400017115 Nodulin family protein	-0.221405	-1.065	0.655685	2.54508
PGSC0003DMG400017231 Transcription factor TSRF1	0.294061	-0.531248	1.26497	2.20039
PGSC0003DMG400017233 Ethylene-responsive transcription factor	2.08132	-0.617156	3.07974	4.40992
PGSC0003DMG400017335 Strictosidine synthase	-1.43761	0.116841	-0.857698	-2.12428
PGSC0003DMG400017349 WRKY transcription factor	0.556037	-2.68807	0.833722	3.27713
PGSC0003DMG400017413 Phosphofructokinase	0.0129428	0.0364422	1.64205	2.0351
PGSC0003DMG400017456 Multidrug resistance protein ABC transporter family	0.765246	1.10826	-0.0441335	2.70108
PGSC0003DMG400017540 BHLH071	-1.47539	-0.066379	-0.630914	-3.25898
PGSC0003DMG400017556 Photosystem II 22 kDa protein, chloroplastic	-1.3415	-0.202757	-0.799946	-2.06762
PGSC0003DMG400017842 Cinnamoyl-CoA reductase	-0.567586	-1.40877	-0.0618498	3.31843
PGSC0003DMG400018064 Cytochrome P450 92B1	0.235955	-5.88988	5.33546	5.98738
PGSC0003DMG400018158 Conserved gene of unknown function	-0.189353	-0.13231	-0.540158	-1.58317
PGSC0003DMG400018238 Hydrolase	-1.08995	-0.410654	-0.495946	-2.33858
PGSC0003DMG400018434 Oxygen evolving enhancer protein 3	-0.550068	-0.0138451	-1.00802	-1.8277
PGSC0003DMG400018435 NAC domain protein NAC2	1.00113	-0.34091	0.752663	2.87091
PGSC0003DMG400018565 Alcohol dehydrogenase	-0.69711	-1.04509	-0.0271126	-1.92426
PGSC0003DMG400018761 Ammonium transporter 1 member 3	-0.344681	-0.0698141	-1.00034	-1.966
PGSC0003DMG400018811 Erecta	-0.741891	-0.268819	-0.667385	-3.03949
PGSC0003DMG400018877 Aspartic proteinase nepenthesin-1	-0.0823858	-2.84431	-0.113327	2.42527
PGSC0003DMG400018916 Polyphenol oxidase	1.57631	-2.39292	2.56455	6.31575
PGSC0003DMG400019119 Oxidoreductase	0.398467	-4.29473	1.1441	4.95504
PGSC0003DMG400019120 Oxidoreductase	0.468508	-5.84365	10	10
PGSC0003DMG400019257 Chloroplast thiazole biosynthetic protein	1.02682	-0.969641	-1.27467	-2.47866
PGSC0003DMG400019275 Conserved gene of unknown function	0.639433	-0.548124	0.467059	1.41007
PGSC0003DMG400019294 Jasmonic acid 2	-0.160815	-2.77574	0.692336	2.96253
PGSC0003DMG400019347 Chlorophyllase 2	-0.936345	-5.02188	2.80094	2.92072
PGSC0003DMG400019435 Wound-induced protein WIN1	-0.00823087	-0.35817	1.09867	2.61458
PGSC0003DMG400019508 Chlorophyll a/b binding protein	-0.622685	-1.08726	-1.70807	-2.70672
PGSC0003DMG400019510 Geranylgeranyl diphosphate reductase, chloroplastic	-0.917243	-0.136879	-0.579804	-1.75266
PGSC0003DMG400019578 Conserved gene of unknown function	1.09557	0.199139	0.751206	1.96458
PGSC0003DMG400019733 FAD binding domain containing protein	-1.20493	-3.74446	1.41815	5.23749
PGSC0003DMG400019824 JA-induced WRKY protein	0.332078	0.18007	0.508724	1.88761
PGSC0003DMG400019879 Conserved gene of unknown function	1.43188	-0.247062	1.93395	3.86192
PGSC0003DMG400019883 Chitinase	-0.822177	-0.00065214	-1.15001	-2.06917
PGSC0003DMG400020017 Lichenase	0.320686	0.263153	0.075454	2.67545
PGSC0003DMG400020084 Zinc finger protein	-0.627382	0.287505	-0.980555	-2.52813
PGSC0003DMG400020112 Conserved gene of unknown function	1.1233	-3.08929	2.2381	3.21901
PGSC0003DMG400020141 Photosystem II reaction center W protein, chloroplastic	-0.684861	0.115602	-1.05202	-2.51585
PGSC0003DMG400020209 Nodulin family protein	0.728301	-0.400112	-0.0483464	2.66487
PGSC0003DMG400020288 Conserved gene of unknown function	-0.634165	-0.0427551	-0.95157	-1.85917
PGSC0003DMG400020334 Prephenate dehydrogenase	1.41777	-0.774557	1.171	3.29163
PGSC0003DMG400020443 Conserved gene of unknown function	0.367744	-0.421343	-0.884729	-1.85698
PGSC0003DMG400020505 Photosystem I reaction center subunit X psaK	-0.846711	-0.298556	-1.273	-1.90905
PGSC0003DMG400020515 H-Protein	-0.907208	-0.0092533	-0.8654	-3.02243
PGSC0003DMG400020645 Conserved gene of unknown function	-0.622138	0.327742	-0.33232	-1.35278
PGSC0003DMG400020699 Isoamylase isoform 1	-0.829348	-0.896744	-0.308714	-2.02874
PGSC0003DMG400020708 Peptide/nitrate transporter	0.488543	-1.51579	0.512362	3.39599
PGSC0003DMG400020811 Rop guanine nucleotide exchange factor	0.174317	-0.815703	-0.370783	-2.71855
PGSC0003DMG400020906 Plasma membrane intrinsic protein	-0.520677	-3.48065	0.404282	0.916848
PGSC0003DMG400021144 Photosystem I subunit III	-0.689637	-0.355266	-1.07742	-1.75476
PGSC0003DMG400021311 Conserved gene of unknown function	-0.443267	-0.0726826	-0.51381	-1.96858
PGSC0003DMG400021364 33 kDa ribonucleoprotein, chloroplastic	-0.432887	0.216504	-0.562666	-1.95995
PGSC0003DMG400021413 Conserved gene of unknown function	1.1456	-4.26355	2.77814	5.26803
PGSC0003DMG400021499 Ctp synthase	0.538746	-4.02719	0.897637	3.20822
PGSC0003DMG400021508 C2H2-type zinc finger protein	2.25244	0.522095	0.425166	2.00658
PGSC0003DMG400021513 SBT1 protein	0.174476	-0.0950067	-0.177401	-1.80313
PGSC0003DMG400021545 Conserved gene of unknown function	0.315474	-2.07604	0.890983	2.99967
PGSC0003DMG400021609 Receptor protein kinase	-0.607842	-0.14672	-0.648109	-2.45557
PGSC0003DMG400021684 E3 ubiquitin-protein ligase RMA1H1	1.27579	0.158245	-1.62175	2.90261
PGSC0003DMG400021787 UDP-glucuronosyltransferase	1.15326	0.832402	1.63083	2.10405
PGSC0003DMG400021803 Indole-3-acetic acid-amido synthetase GH3.6	0.224624	-3.99798	2.05907	4.9317
PGSC0003DMG400021895 WRKY-type DNA binding protein	0.789235	0.659457	0.96707	2.20795
PGSC0003DMG400021933 Conserved gene of unknown function	-0.501872	-0.121405	-0.907769	-2.07277
PGSC0003DMG400022039 FKBP-type peptidyl-prolyl cis-trans isomerase 4, chloroplastic	-0.615058	0.16217	-1.13671	-2.17466
PGSC0003DMG400022055 Aspartyl-tRNA synthetase	0.594505	0.266152	0.443968	2.03945
PGSC0003DMG400022134 Salicylic acid-induced protein 19	0.0713072	-1.40261	0.785977	4.27786
PGSC0003DMG400022263 Fructose-bisphosphate aldolase	-0.932924	0.167359	-1.01601	-2.23113
PGSC0003DMG400022344 FAD-linked oxidoreductase 1	-0.00710148	-3.27104	1.73404	3.42696
PGSC0003DMG400022366 Structural constituent of cell wall	1.50404	-5.54647	1.53341	5.42248
PGSC0003DMG400022448 Conserved gene of unknown function	-0.466303	-1.80847	0.783034	4.08061
PGSC0003DMG400022492 Gibberellin receptor GID1	0.285974	0.00687959	-0.0509237	2.98642
PGSC0003DMG400022747 Green flesh protein	0.34167	-1.08691	1.25171	2.35822
PGSC0003DMG400022822 Specific tissue protein 2	-0.230519	-5.60439	2.9695	10
PGSC0003DMG400022823 Ethylene response factor 3	1.16092	-0.317462	1.34897	2.56604
PGSC0003DMG400022885 Aldehyde dehydrogenase family 7 member A1	-0.177738	-1.20233	-0.0618389	1.56575
PGSC0003DMG400022888 Salt responsive protein 1	0.198714	-1.16178	0.429791	2.44954
PGSC0003DMG400022929 Aspartate aminotransferase	0.988461	0.292549	1.47256	4.20555
PGSC0003DMG400022950 Ribosomal protein S6 kinase	1.08434	-1.7966	1.34398	2.55364
PGSC0003DMG400023210 Phospholipase C	-0.669249	-5.69543	0.630667	2.37043
PGSC0003DMG400023344 Chlorophyll a-b binding protein 6A, chloroplastic	-0.428714	-0.905541	-1.30719	-1.80224
PGSC0003DMG400023435 Major allergen Pru ar	2.63657	-0.86159	2.93082	4.37026
PGSC0003DMG400023445 Spotted leaf protein	1.32331	-0.266654	1.30549	2.5974
PGSC0003DMG400023526 UPF0497 membrane protein 3	-0.396181	-0.0091572	0.0452856	2.67303
PGSC0003DMG400023731 Glycosyltransferase	2.16164	-0.0177359	0.785396	2.03831
PGSC0003DMG400023762 Globulin	-0.301141	-0.557202	-0.854425	-2.16699
PGSC0003DMG400023815 Expansin	0.433185	-2.70597	0.0878473	3.56542
PGSC0003DMG400023833 Microsomal oleic acid desaturase	2.50948	-1.31688	1.77093	5.35234
PGSC0003DMG400023834 Fatty acid desaturase	2.38813	0.726546	1.64223	5.35524
PGSC0003DMG400023842 Microsomal oleic acid desaturase	1.15051	-1.62788	2.49412	4.12854
PGSC0003DMG400023843 Fatty acid desaturase	2.72976	0.779266	1.47778	5.84958
PGSC0003DMG400023922 Cytoplasmic small heat shock protein class I	0.738597	0.504297	0.869309	2.12324
PGSC0003DMG400024003 FAD binding domain containing protein	-1.35769	-3.65288	1.69055	5.34256
PGSC0003DMG400024064 Acyl:coa ligase acetate-coa synthetase	1.30505	-5.06715	4.00133	5.5913
PGSC0003DMG400024109 Fructose-1,6-bisphosphatase, cytosolic	-0.376133	0.164034	-1.38654	-2.18889
PGSC0003DMG400024120 Peptide transporter	0.780311	-1.68593	-1.01647	2.91344
PGSC0003DMG400024185 Conserved gene of unknown function	-1.0391	0.0157488	-0.845229	-2.75537
PGSC0003DMG400024249 Gibberellin 20-oxidase-1	0.31337	0.458422	-1.2732	-3.19966
PGSC0003DMG400024278 Phenylacetaldehyde synthase	-0.656684	-3.99344	-1.53681	0.767793
PGSC0003DMG400024281 Gamma aminobutyrate transaminase isoform2	-1.20781	-2.01455	-0.842973	-2.77339
PGSC0003DMG400024285 Peroxidase 44	-0.0896144	-3.4221	-0.225916	4.47263
PGSC0003DMG400024508 Extracellular Ca2+ sensing receptor	-0.888601	-0.133068	-0.821107	-1.80224
PGSC0003DMG400024531 Thylakoid lumenal 25.6 kDa protein, chloroplast	-0.936447	-0.0482693	-0.879098	-1.67389
PGSC0003DMG400024535 Conserved gene of unknown function	-0.260718	-0.509268	-0.849241	-1.67114
PGSC0003DMG400024588 Permease I	-0.96881	-0.241463	-0.40909	-1.60382
PGSC0003DMG400024597 DNA binding protein	1.1433	-6.50896	4.15845	10
PGSC0003DMG400024771 Conserved gene of unknown function	2.21306	0.800054	-0.432546	1.6851
PGSC0003DMG400024812 Maltose transporter	0.443607	-0.65215	-0.669056	-1.11457
PGSC0003DMG400024860 Branched chain alpha-keto acid dehydrogenase E1-alpha subunit	-0.574583	-1.14109	0.323789	3.51922
PGSC0003DMG400024895 Lactoylglutathione lyase	0.22781	-3.41629	0.0796203	2.33254
PGSC0003DMG400024934 Cytoplasmic protein of eukaryotic origin (38.3 kD)	0.477237	-0.822861	0.725434	2.25082
PGSC0003DMG400024948 Arabinogalactan protein	-0.750209	-0.925203	-1.25309	2.52685
PGSC0003DMG400024991 Conserved gene of unknown function	-0.534987	-1.12837	1.38671	4.01406
PGSC0003DMG400025117 Uridine cytidine kinase I	0.932313	-3.73256	1.35504	2.95989
PGSC0003DMG400025214 Ankyrin repeat-containing protein	1.43062	-0.0202007	0.360454	2.3182
PGSC0003DMG400025240 Axi 1 protein	-0.518817	-0.490611	0.675705	2.06876
PGSC0003DMG400025266 Conserved gene of unknown function	0.84865	0.136278	1.05745	1.98174
PGSC0003DMG400025371 Myosin heavy chain	-0.324656	-0.667754	-0.545062	-1.53163
PGSC0003DMG400025400 LOB domain protein 1	1.12461	0.461824	-1.49101	3.41563
PGSC0003DMG400025433 Conserved gene of unknown function	4.26483	-1.90975	-0.84756	0.341663
PGSC0003DMG400025539 Non-specific lipid-transfer protein	0.809165	-5.9026	10	10
PGSC0003DMG400026113 Conserved gene of unknown function	-0.191948	-4.33061	1.54941	4.36996
PGSC0003DMG400026220 Major pollen allergen Ory s 1	-0.564177	-1.43214	0.277661	3.0687
PGSC0003DMG400026276 Leucoanthocyanidin dioxygenase	0.724099	-1.1346	0.678631	3.05765
PGSC0003DMG400026277 Leucoanthocyanidin dioxygenase	0.601183	-0.852225	0.639982	2.8251
PGSC0003DMG400026290 FKBP-type peptidyl-prolyl cis-trans isomerase 3, chloroplastic	-0.715534	0.199549	-0.768077	-1.5891
PGSC0003DMG400026360 Ferredoxin-3, chloroplast	0.652526	-2.56233	1.69215	2.45909
PGSC0003DMG400026533 Conserved gene of unknown function	-0.00142908	-1.13865	0.833092	2.89507
PGSC0003DMG400026667 Isoform 2 of PsbP 2, chloroplastic	-0.460587	-0.200928	-0.858589	-1.21024
PGSC0003DMG400026729 ATP-dependent peptidase	-0.889213	-0.0129358	-0.674752	-1.96041
PGSC0003DMG400026801 Formate dehydrogenase	0.876203	0.0446989	0.870594	2.25375
PGSC0003DMG400026855 Endochitinase 4	-0.49513	-1.08521	0.990011	2.40287
PGSC0003DMG400026899 Multicystatin	-0.882249	-3.09614	3.36009	6.35967
PGSC0003DMG400026988 Methylputrescine oxidase	0.652268	-6.6529	0.985577	4.4216
PGSC0003DMG400027157 R2R3 transcription factor MYB108 1	0.343905	-3.21716	2.02691	3.86939
PGSC0003DMG400027288 Glycosyltransferase	0.536101	-0.908749	1.34169	2.30775
PGSC0003DMG400027449 Trehalose-6-phosphate synthase	0.803411	0.0731536	-0.325503	2.70516
PGSC0003DMG400027453 Ribonuclease t2	-0.908532	-2.42695	-0.0986745	4.01543
PGSC0003DMG400027575 MYB21	-1.76082	-0.0954089	-3.40563	10
PGSC0003DMG400028175 Cytochrome P450 76A2	2.51389	0.689083	2.22853	3.23587
PGSC0003DMG400028214 NADH:cytochrome b5 reductase	0.359774	-0.849585	0.76168	1.76814
PGSC0003DMG400028245 Short-chain dehydrogenase/reductase 2	-0.00540645	0.216583	-0.319313	2.26449
PGSC0003DMG400028363 6-phosphogluconolactonase	0.625422	-0.633645	-0.112998	2.21669
PGSC0003DMG400028500 Protein PPLZ02	0.926812	-5.30345	3.72851	4.46507
PGSC0003DMG400029201 Sesquiterpene synthase 2	-0.0406577	0.735206	0.619103	2.55358
PGSC0003DMG400029237 Gene of unknown function	0.135411	-1.21165	-0.40983	2.13462
PGSC0003DMG400029325 PS60 protein	-0.151206	-5.77647	-1.2529	5.48014
PGSC0003DMG400029406 Glyceraldehyde-3-phosphate dehydrogenase B subunit	-0.91155	0.119618	-1.09954	-2.44962
PGSC0003DMG400029575 Catechol oxidase B, chloroplastic	-0.862672	-1.85887	1.35839	3.1107
PGSC0003DMG400029576 Polyphenol oxidase	-1.06034	-8.36158	3.13186	10
PGSC0003DMG400029623 Salicylic acid/benzoic acid carboxyl methyltransferase	0.00213437	-4.14216	2.98015	4.56586
PGSC0003DMG400029745 Actin-101	0.985748	0.117671	1.04269	2.14725
PGSC0003DMG400029967 Cytochrome P450	0.303026	-2.70922	1.25223	3.09114
PGSC0003DMG400030082 Primary amine oxidase	0.32411	-1.53158	2.13655	3.38956
PGSC0003DMG400030265 Glucosyltransferase	0.455625	-6.31294	3.88826	10
PGSC0003DMG400030454 UDP-glucosyltransferase	0.85339	-0.576001	0.914463	2.23181
PGSC0003DMG400030503 Conserved gene of unknown function	1.27747	0.0383754	0.75354	3.24645
PGSC0003DMG400030507 Abc transporter	-0.502347	-0.306606	-0.225861	-1.31241
PGSC0003DMG400030521 E3 ubiquitin-protein ligase RHA2A	0.299541	-2.03868	1.65358	3.2756
PGSC0003DMG400030557 Membrane associated ring finger 1,8	0.618157	-0.786154	0.278521	2.59891
PGSC0003DMG400030631 MATE transporter	0.807721	-7.37355	3.09865	5.78202
PGSC0003DMG400030636 Loganic acid methyltransferase	-0.291305	-0.174699	-1.37379	-2.98025
PGSC0003DMG400030663 Hydroxyproline-rich glycoprotein	0.622199	-0.464824	0.222324	1.78051
PGSC0003DMG400030691 Conserved gene of unknown function	-0.838881	-0.27238	-0.219111	-2.53771
PGSC0003DMG400030808 Phi-1 protein	-0.0754322	-0.920287	-1.43243	2.81435
PGSC0003DMG400030843 Plastid-targeted protein 2	0.763848	-2.23032	1.87027	3.97322
PGSC0003DMG400030891 Hydrolase, hydrolyzing O-glycosyl compounds	0.777049	-1.27588	-0.263066	3.02174
PGSC0003DMG400030995 Polygalacturonase-1 non-catalytic subunit beta	-1.03153	-2.25712	0.237078	2.32441
PGSC0003DMG400030998 Alcohol dehydrogenase	-0.78104	0.114667	-0.814692	-1.91663
PGSC0003DMG400031148 Oxidoreductase	1.18665	0.0669653	1.39022	2.39756
PGSC0003DMG400031519 Conserved gene of unknown function	1.70964	1.0837	0.0845656	1.92127
PGSC0003DMG400031811 Esterase/lipase/thioesterase family protein	0.0135268	-1.34489	0.439962	2.52043
PGSC0003DMG400032149 Structural molecule	-0.833915	-0.169898	-1.29838	-2.33446
PGSC0003DMG400032207 Lipoxygenase	-0.145663	-2.58786	0.223852	2.168
PGSC0003DMG400032282 Cysteine-rich extensin-2	0.94065	1.09939	1.70297	3.72014
PGSC0003DMG400032498 Protein kinase	0.837084	0.735902	0.771725	1.9981
PGSC0003DMG400032534 Early nodulin 75 protein	-1.12223	0.558201	-0.997015	-3.34358
PGSC0003DMG400032555 NAC domain protein	1.13981	0.106396	0.938947	2.05723
PGSC0003DMG400033112 Heavy-metal-associated domain-containing protein	-1.25598	-0.553276	0.315602	-1.86121
PGSC0003DMG400033123 Basic 7S globulin 2 small subunit	0.456486	-0.726244	-0.436517	2.46777
PGSC0003DMG400033649 Acyl-protein thioesterase	-0.441398	-1.16354	-1.13617	-2.18065
PGSC0003DMG400033858 Starch phosphorylase L	-0.0953851	-0.959099	-0.414221	-2.30837
PGSC0003DMG400036713 Glyceraldehyde-3-phosphate dehydrogenase	-0.276683	-0.289717	-1.16416	-2.18733
PGSC0003DMG400037660 Allyl alcohol dehydrogenase	0.554836	-6.76892	3.42441	10
PGSC0003DMG400037933 N-hydroxycinnamoyl-CoA:tyramine N-hydroxycinnamoyl transferase THT1-3	1.50445	-0.315337	1.61079	4.06822
PGSC0003DMG400040317 Endochitinase	-0.0969924	-1.05355	2.98508	2.96169
PGSC0003DMG400040677 Gene of unknown function	-1.1203	-1.92809	0.402999	3.62258
PGSC0003DMG400041220 DUF26 domain-containing protein 1	0.867758	0.428561	0.457167	2.48378
PGSC0003DMG400041467 Zinc-finger protein	1.83135	1.78164	-0.133926	2.55014
PGSC0003DMG400041620 Plastocyanin, chloroplastic	-0.681881	0.226439	-1.27072	-1.72819
PGSC0003DMG400042498 Chlorophyll a/b binding protein	-0.646705	-1.14536	-1.89786	-3.27989
PGSC0003DMG400046726 F-box family protein	1.64167	-0.289492	0.673577	3.48282
PGSC0003DMG401000111 Conserved gene of unknown function	-0.387119	-4.49237	2.71079	4.2646
PGSC0003DMG401001341 Conserved gene of unknown function	-0.432521	-2.5383	0.266928	4.71447
PGSC0003DMG401001384 Protein GAST1	-0.415008	0.358474	-0.61905	-2.45871
PGSC0003DMG401008167 AT-HSFB3 (Arabidopsis thaliana heat shock transcription factor B3)	1.25688	-0.674463	1.13625	3.25021
PGSC0003DMG401010073 Geraniol 10-hydroxylase	0.70771	-2.11151	0.0529133	2.18296
PGSC0003DMG401011252 Linalool synthase	0.387485	-5.46246	3.20069	10
PGSC0003DMG401015935 Aminoadipic semialdehyde synthase	-0.190159	-2.25807	-0.355724	3.09732
PGSC0003DMG401017380 Cytosolic acetoacetyl-coenzyme A thiolase	1.02874	0.0517262	0.860064	2.09683
PGSC0003DMG401018223 Ferric-chelate reductase	-1.66212	0.246941	-1.74983	-3.68819
PGSC0003DMG401022475 Phototropin-2	-1.0551	-0.235015	-0.907509	-2.11925
PGSC0003DMG401023841 Sterol desaturase	1.72855	-2.11358	3.36295	6.51518
PGSC0003DMG401024510 Enolase	1.03426	-0.023779	1.65475	2.13005
PGSC0003DMG401024842 Conserved gene of unknown function	1.60933	0.249363	0.79029	3.36697
PGSC0003DMG401025083 Peroxidase 12	0.568724	-0.432862	-0.208518	3.71407
PGSC0003DMG401031759 Phospholipase A1	-0.229885	-0.925029	-0.670075	-2.23848
PGSC0003DMG402006756 Conserved gene of unknown function	-0.192275	-1.89223	-0.0998493	2.33742
PGSC0003DMG402007101 Epidermis-specific secreted glycoprotein EP1	1.07364	1.65543	-0.440041	3.44864
PGSC0003DMG402008946 Desacetoxyvindoline 4-hydroxylase	0.974059	0.140288	0.416262	1.72347
PGSC0003DMG402011252 Linalool synthase	0.734171	-4.93142	3.81405	5.78701
PGSC0003DMG402011400 Beta-glucosidase	-0.570899	0.182228	-1.12413	-1.50769
PGSC0003DMG402015689 Protein RSI-1	0.173671	-3.06906	-0.42335	3.64713
PGSC0003DMG402015935 Aminoadipic semialdehyde synthase	-0.305468	-1.95	-0.416693	3.43482
PGSC0003DMG402019255 Pectinesterase	0.412964	-1.32259	-1.41747	-3.28381
PGSC0003DMG402022475 Phototropin-2	-0.977107	-0.0612024	-0.765626	-1.77137
PGSC0003DMG402023841 Sterol desaturase	1.52211	-1.91556	3.12514	5.84821
PGSC0003DMG402024842 Conserved gene of unknown function	1.28793	-0.584833	0.424425	3.46148
PGSC0003DMG402025831 Conserved gene of unknown function	-0.815116	0.159796	-1.03478	-1.88346
PGSC0003DMG402027811 Leucine-rich repeat family protein / protein kinase family protein	-0.96223	-0.713856	-0.69945	-1.92601
PGSC0003DMG402028319 Alpha/beta hydrolase	-0.702464	-0.0964051	-0.788284	-1.80904
PGSC0003DMG402031759 Phospholipase A1	-0.161715	-0.678516	-0.953244	-2.75017
PGSC0003DMG403011252 Linalool synthase	0.694875	-5.05214	3.95014	4.87406
PGSC0003DMG403020240 Glycerophosphodiester phosphodiesterase	-1.80913	-2.17903	3.35789	2.49498
