# Supplementary material for: Contrasting Potato Foliage and Tuber Defense Mechanisms against the Late Blight Pathogen Phytophthora infestans
Source: PLoS One. 2016 Jul 21;11(7):e0159969. doi: 10.1371/journal.pone.0159969 (PMC4956046; doi:10.1371/journal.pone.0159969)
Supplement: S5 Table — (CSV) [file pone.0159969.s005.csv]

# MR.R.T3 indicates comparison between mock and P. infestans treated Russert Burbank TUBERS at time 24 hpi, MH.H.T3 indicates comparison between mock and P. infestans treated SP2211 (+RB) TUBERS at time 24 hpi
# MR.R.T4 indicates comparison between mock and P. infestans treated Russert Burbank TUBERS at time 48 hpi, MH.H.T3 indicates comparison between mock and P. infestans treated SP2211 (+RB) TUBERS at time 48 hpi
# MRY.RY.1 indicates comparison between mock and P. infestans treated Russert Burbank TUBERS at time 6 hpi, MHY.HY.1 indicates comparison between mock and P. infestans treated SP2211 (+RB) TUBERS6 hpi
# MRY.RY.T3 indicates comparison between mock and P. infestans treated Russert Burbank TUBERS at time 24 hpi, MHY.HY.T3 indicates comparison between mock and P. infestans treated SP2211 (+RB) TUBERS at 24 hpi
de.127.annot	MR.R.T3	MH.H.T3	MR.R.T4	MH.H.T4	MRY.RY.1	MHY.HY.1	MRY.RY.3	MHY.HY.3
PGSC0003DMG400000325 Ultraviolet-B-repressible protein	-1.39778	-0.471865	-1.21719	-3.53398	-0.796825	-0.156059	-1.19749	-1.78776
PGSC0003DMG400000326 Ultraviolet-B-repressible protein	-1.40367	-1.24529	-1.07987	-2.97585	-0.516332	-0.234261	-1.10027	-1.67924
PGSC0003DMG400000327 Ultraviolet-B-repressible protein	-1.29091	-1.07226	-1.57456	-3.63649	-0.945297	0.0393047	-1.50286	-2.37545
PGSC0003DMG400000408 Xyloglucan endotransglucosylase-hydrolase XTH6	0.00717022	0.366587	-1.3458	-2.39816	-0.923478	-0.702225	-0.250368	-2.15755
PGSC0003DMG400000505 Alpha-DOX1	0.133098	-1.66501	0.615368	2.00925	1.51294	0.134453	1.92279	5.7468
PGSC0003DMG400000766 Patatin 3	1.4469	-1.5661	2.64365	1.71004	0.899576	1.10713	-0.331068	4.20755
PGSC0003DMG400000843 Conserved gene of unknown function	-0.5654	-0.168817	-1.35883	-3.00202	0.0819667	-4.0901	1.22216	2.63674
PGSC0003DMG400000919 Nodulin family protein	-0.0344192	-2.33902	-4.88905	-1.30376	0.870209	-0.26448	0.663498	2.57595
PGSC0003DMG400001380 Pollen Ole e 1 allergen and extensin	-1.1685	-2.53423	1.03222	0.0827968	-1.58466	-0.286685	0.269499	-2.90423
PGSC0003DMG400001419 LO4	0.694788	0.622674	0.823188	1.41351	0.311739	-0.679174	0.317182	1.90124
PGSC0003DMG400001550 TSI-1 protein	0.702525	0.404028	0.346671	1.9379	1.24994	0.548729	2.35468	3.97484
PGSC0003DMG400001631 Proline-rich protein	-1.34811	-0.213875	-0.890409	-3.25186	-0.829673	-0.66329	-1.32424	-2.25266
PGSC0003DMG400001923 Matrix metalloprotease 1	0.906417	0.356767	0.435283	1.9636	1.58492	0.814237	-0.178195	1.47133
PGSC0003DMG400001932 6-phosphogluconate dehydrogenase, decarboxylating	0.0462641	-0.0835171	0.558154	1.42744	0.981501	0.341134	0.466476	1.67191
PGSC0003DMG400002292 Conserved gene of unknown function	0.496628	0.474263	0.826012	2.67175	2.09636	1.95559	0.686757	2.17759
PGSC0003DMG400002930 Jasmonate ZIM-domain protein 1	-0.190886	-0.00412874	1.19048	1.49263	0.864748	-1.78949	0.811903	3.96401
PGSC0003DMG400003057 Osmotin	-0.398184	-1.93136	-0.83873	1.73913	0.751002	-1.96681	0.473915	6.07566
PGSC0003DMG400003217 Avr9/Cf-9 rapidly elicited protein 65	0.0641134	-0.507209	0.266968	2.89528	2.32917	1.22525	-0.465507	1.99935
PGSC0003DMG400003902 DNA binding protein	-10	0	0	0	0.13577	-0.480112	-0.269795	10
PGSC0003DMG400003993 Citrate binding protein	-0.00868462	-1.82569	1.59998	3.33054	1.09377	0.406515	2.67719	3.35361
PGSC0003DMG400004170 Asparagine synthetase [glutamine-hydrolyzing]	0.352774	0.0269999	-0.845082	-1.19564	-1.26579	-4.23327	2.66174	5.90484
PGSC0003DMG400004800 Gene of unknown function	0.126798	-1.04223	0.43308	2.31865	2.40424	2.29658	2.3203	2.34423
PGSC0003DMG400005111 PR1 protein	0.924152	-2.37814	0.00299847	0.649381	0.618264	0.17415	1.05778	2.40853
PGSC0003DMG400005113 PR1 protein	0.289415	-1.98	-0.0386176	1.08027	0.369774	0.104722	1.09581	2.3737
PGSC0003DMG400005284 3-dehydroquinate dehydratase / shikimate dehydrogenase isoform 2	0.0612072	-0.901867	0.930448	1.59478	1.63473	0.294949	0.761868	3.88177
PGSC0003DMG400005401 Sigma factor binding protein 1	0.463099	0.11643	0.39567	3.16887	2.26544	1.13411	0.0545775	1.96894
PGSC0003DMG400005825 ACC synthase	-0.0147279	0.237796	0.530368	2.75842	1.28711	-0.813144	1.49582	3.01472
PGSC0003DMG400005950 Multicystatin	-2.24013	-1.45723	-1.91206	-4.34956	-0.659168	-2.86813	2.90082	5.82389
PGSC0003DMG400006369 AP2/ERF domain-containing transcription factor	-0.784326	-2.08834	-0.374443	1.76523	1.18136	-1.95392	1.07484	2.90167
PGSC0003DMG400006506 Cysteine synthase	-0.364129	-1.36277	0.902155	2.66857	1.33952	0.221493	1.29067	3.20389
PGSC0003DMG400006860 42 kDa peptidyl-prolyl isomerase	-10	-0.0857599	0	-10	10	0	10	-10
PGSC0003DMG400006956 Carbonic anhydrase	-1.80167	-3.53197	0.848707	0.168809	0.0841528	-3.19325	2.54938	6.29535
PGSC0003DMG400006957 Carbonic anhydrase	-2.43601	-3.55433	0.946268	0.232555	0.0541478	-3.49968	2.11925	5.18688
PGSC0003DMG400007134 Tonoplast intrinsic protein	0.147688	-0.49351	-1.02115	-2.06319	-0.925156	-0.459229	-0.670226	-1.90878
PGSC0003DMG400007188 Desaturase	-0.696461	-0.561873	-1.18834	-1.70759	-0.974219	-0.0621099	-0.712149	-2.0709
PGSC0003DMG400008297 Chlorophyll a-b binding protein 1B, chloroplastic	-0.302794	-1.28002	-2.44964	-4.25	-0.476005	-1.23661	-1.41045	-2.06355
PGSC0003DMG400008298 Chlorophyll a/b binding protein	-0.412492	-1.36567	-2.6534	-4.96787	-1.12254	-1.27297	-1.46865	-2.10817
PGSC0003DMG400008299 Chlorophyll a/b binding protein	-0.167486	-1.4629	-3.10625	-5.10817	-0.94665	-1.3768	-1.64889	-2.49151
PGSC0003DMG400008301 Chlorophyll a/b binding protein	-0.0250854	-1.22961	-3.00087	-4.39799	-0.28189	-1.35073	-1.23966	-2.17505
PGSC0003DMG400008492 Polygalacturonase inhibiting protein	-1.86885	-1.66588	-0.368275	-0.972748	-0.475667	-2.64854	0.616934	2.76198
PGSC0003DMG400008804 Chlorophyll a/b binding protein	-0.251177	-1.46454	-3.12096	-4.91466	-0.895865	-1.18882	-1.52616	-2.49318
PGSC0003DMG400009399 Glutaredoxin-C9	0.523801	-0.459441	0.739711	2.09336	1.29127	-1.6009	1.04673	2.56904
PGSC0003DMG400009472 Phosphoglycerate mutase	-0.130264	-0.207466	0.740502	1.4854	1.47383	-0.463423	1.22424	2.43833
PGSC0003DMG400009810 Cytochrome P450 hydroxylase	-0.0681069	1.07243	2.78825	3.87047	0.887874	0.935132	0.854011	3.22538
PGSC0003DMG400010137 Cysteine protease inhibitor 1	-1.15854	-1.07712	-0.366309	-1.9832	-0.960065	-3.16583	1.44626	4.17756
PGSC0003DMG400010139 Cysteine protease inhibitor 1	-0.729955	-1.21394	-0.89318	-2.49363	-1.01657	-3.01048	1.55131	4.12194
PGSC0003DMG400010145 Cysteine protease inhibitor 9	-0.807795	-1.16467	-0.698813	-2.26585	-1.00696	-2.71494	0.915441	4.05115
PGSC0003DMG400010557 Allene oxide syntase	-1.5272	-1.00314	-0.556052	-2.7427	-0.235617	-5.2768	3.01566	10
PGSC0003DMG400010597 Gene of unknown function	1.04389	0.632269	0.156808	2.59728	2.52146	-0.826469	3.11797	3.25481
PGSC0003DMG400010638 S-adenosylmethionine-dependent methyltransferase	-0.02751	-0.99158	0.5553	2.64583	1.50458	-0.0503243	1.88151	3.33534
PGSC0003DMG400010859 Lipoxygenase	1.12108	-0.520407	0.690732	2.83781	1.13674	1.75386	-0.706029	3.6853
PGSC0003DMG400011249 F-box family protein	-0.97246	-0.939267	0.606404	2.1757	0.486942	0.747852	0.430364	2.02171
PGSC0003DMG400011633 WRKY-type transcription factor	0.592792	0.604168	0.692155	2.70031	1.90703	1.39546	0.2501	1.49269
PGSC0003DMG400011751 2-oxoglutarate-dependent dioxygenase	0.304575	0.352467	-0.462801	-2.9347	-2.19344	-2.85482	-1.542	-1.69148
PGSC0003DMG400011954 Non-specific lipid-transfer protein 1	-2.68632	-2.16133	-0.843049	-1.85204	0.185538	-5.55544	1.12409	5.61153
PGSC0003DMG400012111 Granule-bound starch synthase 1, chloroplastic/amyloplastic	-0.46128	-0.116907	-1.08057	-1.95531	-1.13505	-0.501859	-0.915425	-2.29238
PGSC0003DMG400012274 UDP-glucose 4-epimerase	0.631336	0.444518	0.87405	1.64838	0.298938	-0.454288	0.666578	2.25919
PGSC0003DMG400012822 Stem-specific protein TSJT1	-0.374471	-1.9691	-1.19831	0.794115	-1.07091	-0.839533	-1.4524	3.44643
PGSC0003DMG400013411 Chlorophyll a-b binding protein 3C, chloroplastic	0.0410225	-1.42953	-3.3603	-4.44177	0.392984	-1.43958	-1.58647	-2.19775
PGSC0003DMG400013412 Chlorophyll a-b binding protein 3C	-0.651234	-1.18024	-3.22947	-3.70858	-0.122522	-1.46406	-1.56479	-1.91056
PGSC0003DMG400013460 Chlorophyll a-b binding protein 3C, chloroplastic	-0.646841	-1.34468	-3.50229	-4.06791	0.0918071	-1.70502	-1.42878	-2.33476
PGSC0003DMG400013649 Auxin:hydrogen symporter	0.172398	-0.156312	1.12263	2.69469	1.60694	-0.290979	1.61373	2.41922
PGSC0003DMG400013763 Ankyrin repeat-containing protein	3.0676	-1.34743	5.4155	6.5836	1.58571	2.67684	-0.314302	2.85326
PGSC0003DMG400013984 TMV induced protein 1-2	-0.674757	-2.45592	-0.0227797	2.54154	0.290911	-1.04708	0.557602	5.1124
PGSC0003DMG400014013 Flavonoid 3-hydroxylase	1.17031	0.271211	0.462872	1.7666	2.05277	1.88265	0.978886	1.59264
PGSC0003DMG400014210 DnaJ protein	-0.835946	-2.54672	-1.39514	0.334989	0.27771	-1.06156	-1.13896	2.83369
PGSC0003DMG400014368 PAR-1c protein	0.931655	0.630454	1.42716	1.90337	0.696432	-0.0866712	0.614325	3.26982
PGSC0003DMG400014879 Gene of unknown function	1.18739	0.806726	2.16946	3.83324	2.61276	1.78974	1.88928	4.00192
PGSC0003DMG400014880 ABC transporter family protein	0.374959	0.37098	1.89543	4.23429	4.44976	2.38992	2.22629	2.87719
PGSC0003DMG400015219 Miraculin	-0.830572	-1.87221	-0.627703	1.5734	-0.785172	-0.640699	1.08921	2.86593
PGSC0003DMG400015673 Geranylgeranyl pyrophosphate synthase 1	0.294386	-1.17103	1.99254	2.9068	0.801287	-1.36088	1.5633	2.18331
PGSC0003DMG400016122 Anthocyanidine rhamnosyl-transferase	-0.35046	-0.202626	-1.01348	-1.89835	-0.135158	-0.389548	-0.442421	-2.33579
PGSC0003DMG400016441 WRKY protein	0.763239	0.177539	0.00709376	1.09009	1.28771	0.0639841	0.323564	1.63982
PGSC0003DMG400016623 Cytochrome P450	0.548747	-0.482764	0.662263	1.95413	1.52943	1.387	1.09188	3.20298
PGSC0003DMG400016749 TMV-induced protein I	-0.610625	-2.36036	-0.152139	2.3554	0.0376021	-1.44876	-0.0492451	3.96218
PGSC0003DMG400017231 Transcription factor TSRF1	-0.314194	-1.57058	1.28705	3.93393	0.294061	-0.531248	1.26497	2.20039
PGSC0003DMG400018916 Polyphenol oxidase	-0.684138	-1.09236	2.03602	2.27335	1.57631	-2.39292	2.56455	6.31575
PGSC0003DMG400019508 Chlorophyll a/b binding protein	-1.07403	-0.910287	-2.52518	-4.24877	-0.622685	-1.08726	-1.70807	-2.70672
PGSC0003DMG400019510 Geranylgeranyl diphosphate reductase, chloroplastic	0.0756569	-0.362367	-1.26698	-2.14268	-0.917243	-0.136879	-0.579804	-1.75266
PGSC0003DMG400019824 JA-induced WRKY protein	-0.633589	-1.14316	0.855998	3.55835	0.332078	0.18007	0.508724	1.88761
PGSC0003DMG400019879 Conserved gene of unknown function	0.571366	0.0768388	0.622323	2.94425	1.43188	-0.247062	1.93395	3.86192
PGSC0003DMG400020017 Lichenase	-0.0858201	-1.44655	-0.322471	1.36565	0.320686	0.263153	0.075454	2.67545
PGSC0003DMG400020209 Nodulin family protein	0.111009	-0.615968	0.76249	1.55773	0.728301	-0.400112	-0.0483464	2.66487
PGSC0003DMG400020334 Prephenate dehydrogenase	0.627523	0.467024	1.11681	1.58668	1.41777	-0.774557	1.171	3.29163
PGSC0003DMG400020505 Photosystem I reaction center subunit X psaK	-0.898285	-0.810666	-1.12102	-3.10179	-0.846711	-0.298556	-1.273	-1.90905
PGSC0003DMG400020906 Plasma membrane intrinsic protein	-1.93581	-3.3854	0.145281	-1.72862	-0.520677	-3.48065	0.404282	0.916848
PGSC0003DMG400021144 Photosystem I subunit III	-0.910106	-0.797254	-1.16682	-2.65813	-0.689637	-0.355266	-1.07742	-1.75476
PGSC0003DMG400021508 C2H2-type zinc finger protein	0.615654	-0.394191	0.252947	2.21704	2.25244	0.522095	0.425166	2.00658
PGSC0003DMG400021895 WRKY-type DNA binding protein	0.182197	-1.13779	0.576008	1.97609	0.789235	0.659457	0.96707	2.20795
PGSC0003DMG400022344 FAD-linked oxidoreductase 1	-0.703531	-2.01227	-1.66623	0.114943	-0.00710148	-3.27104	1.73404	3.42696
PGSC0003DMG400023344 Chlorophyll a-b binding protein 6A, chloroplastic	-0.959913	-1.36276	-1.81411	-3.35806	-0.428714	-0.905541	-1.30719	-1.80224
PGSC0003DMG400023435 Major allergen Pru ar	0.0807231	0.149899	3.05068	3.1698	2.63657	-0.86159	2.93082	4.37026
PGSC0003DMG400023833 Microsomal oleic acid desaturase	0.893038	0.833375	1.78821	2.25056	2.50948	-1.31688	1.77093	5.35234
PGSC0003DMG400023834 Fatty acid desaturase	2.52242	0.956183	2.16257	2.62008	2.38813	0.726546	1.64223	5.35524
PGSC0003DMG400023843 Fatty acid desaturase	2.70218	0.75511	2.03288	2.32733	2.72976	0.779266	1.47778	5.84958
PGSC0003DMG400023922 Cytoplasmic small heat shock protein class I	10	-0.920683	4.8099	5.19874	0.738597	0.504297	0.869309	2.12324
PGSC0003DMG400024003 FAD binding domain containing protein	-2.07466	-0.87959	-3.36418	-5.76321	-1.35769	-3.65288	1.69055	5.34256
PGSC0003DMG400024120 Peptide transporter	-1.56512	-1.46787	4.47109	2.50351	0.780311	-1.68593	-1.01647	2.91344
PGSC0003DMG400024281 Gamma aminobutyrate transaminase isoform2	0.190171	0.282138	-0.466284	-2.83205	-1.20781	-2.01455	-0.842973	-2.77339
PGSC0003DMG400024285 Peroxidase 44	-2.44602	-2.4815	0.372995	0.412619	-0.0896144	-3.4221	-0.225916	4.47263
PGSC0003DMG400024771 Conserved gene of unknown function	-2.75795	-3.37676	-0.544991	3.62746	2.21306	0.800054	-0.432546	1.6851
PGSC0003DMG400024948 Arabinogalactan protein	-1.09688	-2.5195	-0.189968	-1.4562	-0.750209	-0.925203	-1.25309	2.52685
PGSC0003DMG400024991 Conserved gene of unknown function	0.331791	-0.0517324	0.30135	2.55927	-0.534987	-1.12837	1.38671	4.01406
PGSC0003DMG400025117 Uridine cytidine kinase I	0.542751	0.322336	1.02418	1.86191	0.932313	-3.73256	1.35504	2.95989
PGSC0003DMG400025214 Ankyrin repeat-containing protein	0.152632	0.512903	1.05947	3.33442	1.43062	-0.0202007	0.360454	2.3182
PGSC0003DMG400025266 Conserved gene of unknown function	0.999574	0.617476	2.44559	2.33949	0.84865	0.136278	1.05745	1.98174
PGSC0003DMG400025400 LOB domain protein 1	0.745517	0.322608	1.14393	1.60913	1.12461	0.461824	-1.49101	3.41563
PGSC0003DMG400026220 Major pollen allergen Ory s 1	-1.37948	-3.22582	-1.58908	-0.911928	-0.564177	-1.43214	0.277661	3.0687
PGSC0003DMG400026899 Multicystatin	-2.28676	-0.990731	-1.90987	-4.27126	-0.882249	-3.09614	3.36009	6.35967
PGSC0003DMG400027449 Trehalose-6-phosphate synthase	-1.01854	-2.71001	-0.151161	2.3152	0.803411	0.0731536	-0.325503	2.70516
PGSC0003DMG400028175 Cytochrome P450 76A2	0.494241	-0.704589	2.42398	2.3993	2.51389	0.689083	2.22853	3.23587
PGSC0003DMG400029201 Sesquiterpene synthase 2	0	0	10	10	-0.0406577	0.735206	0.619103	2.55358
PGSC0003DMG400029745 Actin-101	-0.677126	-1.52312	-0.645562	1.09941	0.985748	0.117671	1.04269	2.14725
PGSC0003DMG400029967 Cytochrome P450	0.0617748	-0.626837	0.896357	2.23369	0.303026	-2.70922	1.25223	3.09114
PGSC0003DMG400030454 UDP-glucosyltransferase	0.0331263	-1.44081	0.632847	2.32047	0.85339	-0.576001	0.914463	2.23181
PGSC0003DMG400030843 Plastid-targeted protein 2	0.469572	-0.345399	1.52085	2.19747	0.763848	-2.23032	1.87027	3.97322
PGSC0003DMG400032498 Protein kinase	0.420612	-0.600429	0.694185	2.1536	0.837084	0.735902	0.771725	1.9981
PGSC0003DMG400032555 NAC domain protein	0.665311	-0.610929	0.31587	2.44041	1.13981	0.106396	0.938947	2.05723
PGSC0003DMG400041220 DUF26 domain-containing protein 1	0.944376	-0.877701	2.5732	4.0322	0.867758	0.428561	0.457167	2.48378
PGSC0003DMG401008167 AT-HSFB3 (Arabidopsis thaliana heat shock transcription factor B3)	1.43665	-0.0652568	4.30903	5.62461	1.25688	-0.674463	1.13625	3.25021
PGSC0003DMG401024842 Conserved gene of unknown function	0.211776	-0.857814	0.954961	2.61527	1.60933	0.249363	0.79029	3.36697
PGSC0003DMG401025083 Peroxidase 12	-0.575811	-2.20815	0.13524	2.54648	0.568724	-0.432862	-0.208518	3.71407
PGSC0003DMG401031759 Phospholipase A1	-0.529002	-0.236493	-2.02786	-5.22883	-0.229885	-0.925029	-0.670075	-2.23848
PGSC0003DMG402023841 Sterol desaturase	1.21776	0.996951	0.959243	1.68722	1.52211	-1.91556	3.12514	5.84821
PGSC0003DMG402024842 Conserved gene of unknown function	0.404169	-1.05571	0.943985	2.69953	1.28793	-0.584833	0.424425	3.46148
PGSC0003DMG402031759 Phospholipase A1	-0.451065	-0.451127	-2.1277	-10	-0.161715	-0.678516	-0.953244	-2.75017
PGSC0003DMG403020240 Glycerophosphodiester phosphodiesterase	-1.16336	-2.42245	-0.88534	1.03583	-1.80913	-2.17903	3.35789	2.49498
